# Supplementary material for: m-Xylylenediaminium sulfate: crystal structure and Hirshfeld surface analysis
Source: Acta Crystallogr E Crystallogr Commun. 2016 May 4;72(Pt 6):776–9. doi: 10.1107/S2056989016006940 (PMC4908557; doi:10.1107/S2056989016006940)
Supplement: Supplementary file 1 [file e-72-00776-sup1.cif]

##############################################################################
#                                                                            #
# This CIF contains the data in a paper accepted for publication in          #
# Acta Crystallographica Section E. It conforms to the requirements of       #
# Notes for Authors for Acta Crystallographica Section E, and has been       #
# peer reviewed under the auspices of the IUCr Commission on Journals.       #
#                                                                            #
# Full details of the Crystallographic Information File format               #
# are given in the paper "The Crystallographic Information File (CIF):       #
# a New Standard Archive File for Crystallography" by S. R. Hall, F. H.      #
# Allen and I. D. Brown [Acta Cryst. (1991), A47, 655-685].                  #
#                                                                            #
# The current version of the core CIF dictionary is obtainable from          #
# ftp://ftp.iucr.org/pub/cif_core.dic.                                       #
#                                                                            #
# Software is freely available for graphical display of the structure(s)     #
# in this CIF. For information consult the CIF software page                 #
# http://www.iucr.org/resources/cif/software.                                #
#                                                                            #
# This file may be used for bona fide research purposes within the           #
# scientific community so long as proper attribution is given to the journal # 
# article from which it was obtained.                                        #
#                                                                            #
##############################################################################
data_I
_database_code_depnum_ccdc_archive 'CCDC 1476189'
_audit_creation_method     SHELXL-97
_journal_date_recd_electronic     2016-04-17
_journal_date_accepted     2016-04-24
_journal_name_full     'Acta Crystallographica, Section E'
_journal_year     2016
_journal_volume     72
_journal_issue      6
_journal_page_first     776
_journal_page_last     779
_journal_paper_category     GO
_journal_paper_doi     10.1107/S2056989016006940
_journal_coeditor_code     HB7579
_publ_contact_author_name     'Guesmi Afef'
_publ_contact_author_address
;
Laboratoire de Chimie des Mat\'eriaux
Facult\'e des Sciences de Bizerte
7021 Zarzouna Bizerte
Universit\'e de Carthage
Tunisie.
;
_publ_contact_author_email     'afefguesmi2016@yahoo.fr'
_publ_contact_author_fax     '216 72 590 566'
_publ_contact_author_phone     '216 72 591 906'
_publ_section_title
;
<i>m</i>-Xylylenediaminium sulfate: crystal structure and Hirshfeld surface
analysis
;
loop_
    _publ_author_name
    _publ_author_footnote
    _publ_author_address
    'Guesmi, Afef' .
;
Laboratoire de Chimie des Mat\'eriaux
Facult\'e des Sciences de Bizerte
7021 Zarzouna Bizerte
Universit\'e de Carthage
Tunisia
;
    'Gatfaoui, Sofian' .
;
Laboratoire de Chimie des Mat\'eriaux
Facult\'e des Sciences de Bizerte
7021 Zarzouna Bizerte
Universit\'e de Carthage
Tunisia
;
    'Roisnel, Thierry' .
;
Centre de Diffractom\'etrie X, UMR 6226 CNRS,
Unit\'e Sciences Chimiques de Rennes, Universit\'e de Rennes I, 263 Avenue du
G\'en\'eral Leclerc, 35042 Rennes, France
;
    'Marouani, Houda' .
;
Laboratoire de Chimie des Mat\'eriaux
Facult\'e des Sciences de Bizerte
7021 Zarzouna Bizerte
Universit\'e de Carthage
Tunisia
;
_publ_section_synopsis
;
The crystal structure of the title salt consists of infinite (100) sheets of
alternating organic and inorganic entities The <i>m</i>-xylylenediaminium
cations are linked to the sulfate anions by N---H...O and asymmetric
bifurcated N---H...(O,O) hydrogen bonds, generating a three-dimensional
network. The Hirshfeld surface analysis and the two-dimensional fingerprint
maps indicate that the packing is dominated by H...O/O...H and H...H contacts.
;
_chemical_name_systematic
;
[1,3-Phenylenebis(methylene)]bis(azanium) sulfate
;
_chemical_name_common
;
<i>m</i>-Xylylenediaminium sulfate
;
_chemical_formula_moiety     'C8 H14 N2 2+, O4 S 2-'
_chemical_formula_sum     'C8 H14 N2 O4 S'
_chemical_formula_iupac     'C8 H14 N2 2+, S O4 2-'
_chemical_formula_weight     234.27
_chemical_melting_point     ?
_space_group_crystal_system     monoclinic
_space_group_name_H-M_alt     'P 21/c'
_space_group_name_Hall     '-P 2ybc'
loop_
    _symmetry_equiv_pos_as_xyz
    'x, y, z'
    '-x, y+1/2, -z+1/2'
    '-x, -y, -z'
    'x, -y-1/2, z-1/2'
_cell_length_a     12.8410(10)
_cell_length_b     6.0989(5)
_cell_length_c     15.9642(9)
_cell_angle_alpha     90.00
_cell_angle_beta     125.791(4)
_cell_angle_gamma     90.00
_cell_volume     1014.15(13)
_cell_formula_units_Z     4
_cell_measurement_reflns_used     9927
_cell_measurement_theta_min     3.69
_cell_measurement_theta_max     27.50
_cell_measurement_temperature     150
_exptl_crystal_description     prism
_exptl_crystal_colour     colourless
_exptl_crystal_size_max     0.56
_exptl_crystal_size_mid     0.44
_exptl_crystal_size_min     0.30
_exptl_crystal_density_diffrn     1.534
_exptl_crystal_density_meas     ?
_exptl_crystal_density_method     'not measured'
_exptl_crystal_F_000     496
_exptl_absorpt_coefficient_mu     0.316
_exptl_absorpt_correction_type     multi-scan
_exptl_absorpt_process_details
;
(SADABS; Bruker, 2014)
;
_exptl_absorpt_correction_T_min     0.735
_exptl_absorpt_correction_T_max     0.910
_exptl_special_details     ?
_diffrn_ambient_temperature     150(2)
_diffrn_radiation_type     MoK\a
_diffrn_radiation_wavelength     0.71073
_diffrn_radiation_source     'fine-focus sealed tube'
_diffrn_radiation_monochromator     graphite
_diffrn_measurement_device_type     'APEXII, Bruker-AXS'
_diffrn_measurement_method     'CCD rotation images, thin slices'
_diffrn_reflns_number     10992
_diffrn_reflns_av_r_equivalents     0.0479
_diffrn_reflns_theta_min     3.146
_diffrn_reflns_theta_max     27.484
_diffrn_reflns_theta_full     27.48
_diffrn_measured_fraction_theta_max     0.988
_diffrn_measured_fraction_theta_full     0.988
_diffrn_reflns_limit_h_min     -16
_diffrn_reflns_limit_h_max     16
_diffrn_reflns_limit_k_min     -7
_diffrn_reflns_limit_k_max     7
_diffrn_reflns_limit_l_min     -17
_diffrn_reflns_limit_l_max     17
_refine_special_details
;
 Refinement of F^2^ against ALL reflections.  The weighted R-factor wR and
 goodness of fit S are based on F^2^, conventional R-factors R are based
 on F, with F set to zero for negative F^2^. The threshold expression of
 F^2^ > 2sigma(F^2^) is used only for calculating R-factors(gt) etc. and is
 not relevant to the choice of reflections for refinement.  R-factors based
 on F^2^ are statistically about twice as large as those based on F, and R-
 factors based on ALL data will be even larger.
;
_reflns_number_total     2293
_reflns_number_gt     2131
_reflns_threshold_expression     I>2\s(I)
_refine_ls_structure_factor_coef     Fsqd
_refine_ls_matrix_type     full
_refine_ls_R_factor_all     0.0402
_refine_ls_R_factor_gt     0.0379
_refine_ls_wR_factor_gt     0.1113
_refine_ls_wR_factor_ref     0.1135
_refine_ls_goodness_of_fit_ref     1.143
_refine_ls_restrained_S_all     1.143
_refine_ls_number_reflns     2293
_refine_ls_number_parameters     160
_refine_ls_number_restraints     0
_refine_ls_hydrogen_treatment     mixed
_refine_ls_weighting_scheme     calc
_refine_ls_weighting_details
         'calc w=1/[\s^2^(Fo^2^)+(0.0639P)^2^+0.4545P] where P=(Fo^2^+2Fc^2^)/3'
_atom_sites_solution_hydrogens     geom
_atom_sites_solution_primary     direct
_atom_sites_solution_secondary     difmap
_refine_ls_shift/su_max     0.001
_refine_ls_shift/su_mean     0.000
_refine_diff_density_max     0.375
_refine_diff_density_min     -0.613
_refine_ls_extinction_method     none
_refine_ls_extinction_coef     ?
loop_
    _atom_type_symbol
    _atom_type_description
    _atom_type_scat_dispersion_real
    _atom_type_scat_dispersion_imag
    _atom_type_scat_source
    'C' 'C' 0.0033 0.0016
                         'International Tables Vol C Tables 4.2.6.8 and 6.1.1.4'
    'H' 'H' 0.0000 0.0000
                         'International Tables Vol C Tables 4.2.6.8 and 6.1.1.4'
    'N' 'N' 0.0061 0.0033
                         'International Tables Vol C Tables 4.2.6.8 and 6.1.1.4'
    'O' 'O' 0.0106 0.0060
                         'International Tables Vol C Tables 4.2.6.8 and 6.1.1.4'
    'S' 'S' 0.1246 0.1234
                         'International Tables Vol C Tables 4.2.6.8 and 6.1.1.4'
_computing_data_collection
;
SAINT (Bruker, 2014) and XPREP (Sheldrick, 2015)
;
_computing_cell_refinement
;
APEX2 (Bruker, 2014) and SAINT (Bruker, 2014)
;
_computing_data_reduction
;
SAINT (Bruker, 2014) and XPREP (Sheldrick, 2015)
;
_computing_structure_solution
;
SIR97 (Altomare <i>et al.</i>,  1999)
;
_computing_structure_refinement
;
SHELXL-2014/7 (Sheldrick, 2015)
;
_computing_molecular_graphics
;
Ortep-3 for Windows (Farrugia, 2012)
;
_computing_publication_material
;
WinGX publication routines (Farrugia, 2012)
;
loop_
    _atom_site_type_symbol
    _atom_site_label
    _atom_site_fract_x
    _atom_site_fract_y
    _atom_site_fract_z
    _atom_site_U_iso_or_equiv
    _atom_site_adp_type
    _atom_site_calc_flag
    _atom_site_refinement_flags
    _atom_site_occupancy
    _atom_site_symmetry_multiplicity
    _atom_site_disorder_assembly
    _atom_site_disorder_group
    S S -0.43829(3) -0.22666(6) -0.83072(3) 0.01170(15) Uani d . 1 1 . .
    O O1 -0.57682(10) -0.1916(2) -0.88190(9) 0.0190(3) Uani d . 1 1 . .
    O O2 -0.36751(12) -0.22945(19) -0.71797(9) 0.0236(3) Uani d . 1 1 . .
    O O3 -0.38903(10) -0.04803(18) -0.86220(9) 0.0187(3) Uani d . 1 1 . .
    O O4 -0.41947(10) -0.43848(17) -0.86666(8) 0.0155(2) Uani d . 1 1 . .
    N N1 0.29551(12) -0.2271(2) -0.79401(10) 0.0131(3) Uani d . 1 1 . .
    C C1 0.16854(14) -0.1870(4) -0.89148(12) 0.0256(4) Uani d . 1 1 . .
    H H1A 0.1423 -0.3180 -0.9338 0.031 Uiso calc R 1 1 . .
    H H1B 0.1768 -0.0699 -0.9284 0.031 Uiso calc R 1 1 . .
    C C2 0.06392(13) -0.1263(3) -0.87945(11) 0.0158(3) Uani d . 1 1 . .
    C C3 0.06536(13) 0.0745(3) -0.83697(10) 0.0161(3) Uani d . 1 1 . .
    H H3 0.1357 0.1674 -0.8089 0.019 Uiso calc R 1 1 . .
    C C4 -0.03879(13) 0.1353(2) -0.83668(11) 0.0147(3) Uani d . 1 1 . .
    H H4 -0.0374 0.2689 -0.8080 0.018 Uiso calc R 1 1 . .
    C C5 -0.14527(12) -0.0016(2) -0.87887(10) 0.0125(3) Uani d . 1 1 . .
    H H5 -0.2147 0.0417 -0.8789 0.015 Uiso calc R 1 1 . .
    C C6 -0.14779(13) -0.2033(2) -0.92106(11) 0.0114(3) Uani d . 1 1 . .
    C C7 -0.04235(14) -0.2636(2) -0.92037(12) 0.0150(3) Uani d . 1 1 . .
    H H7 -0.0430 -0.3985 -0.9478 0.018 Uiso calc R 1 1 . .
    C C8 -0.25953(13) -0.3597(2) -0.96596(12) 0.0160(3) Uani d . 1 1 . .
    H H8A -0.2567 -0.4632 -1.0107 0.019 Uiso calc R 1 1 . .
    H H8B -0.2511 -0.4421 -0.9103 0.019 Uiso calc R 1 1 . .
    N N2 -0.38513(12) -0.2467(2) -1.02553(12) 0.0175(3) Uani d . 1 1 . .
    H H1N1 0.3194(19) -0.114(4) -0.7518(16) 0.020(5) Uiso d . 1 1 . .
    H H2N1 0.350(2) -0.234(3) -0.8120(18) 0.027(6) Uiso d . 1 1 . .
    H H3N1 0.299(2) -0.352(4) -0.7644(17) 0.029(6) Uiso d . 1 1 . .
    H H1N2 -0.445(2) -0.340(4) -1.0567(16) 0.021(5) Uiso d . 1 1 . .
    H H2N2 -0.387(2) -0.161(5) -1.064(2) 0.039(7) Uiso d . 1 1 . .
    H H3N2 -0.399(3) -0.172(5) -0.977(2) 0.059(8) Uiso d . 1 1 . .
loop_
    _atom_site_aniso_label
    _atom_site_aniso_U_11
    _atom_site_aniso_U_22
    _atom_site_aniso_U_33
    _atom_site_aniso_U_12
    _atom_site_aniso_U_13
    _atom_site_aniso_U_23
    S 0.0084(2) 0.0123(2) 0.0163(2) -0.00019(11) 0.00831(17) -0.00144(11)
    O1 0.0099(5) 0.0250(6) 0.0266(6) 0.0029(4) 0.0133(5) 0.0046(5)
    O2 0.0256(6) 0.0229(6) 0.0167(6) 0.0027(5) 0.0092(5) -0.0022(4)
    O3 0.0199(5) 0.0146(5) 0.0308(6) -0.0049(4) 0.0201(5) -0.0037(4)
    O4 0.0148(5) 0.0134(5) 0.0212(5) -0.0007(4) 0.0122(4) -0.0036(4)
    N1 0.0098(6) 0.0150(6) 0.0167(6) 0.0016(4) 0.0091(5) 0.0017(5)
    C1 0.0064(6) 0.0557(12) 0.0145(7) -0.0006(7) 0.0061(6) -0.0075(7)
    C2 0.0066(6) 0.0296(8) 0.0114(6) -0.0004(5) 0.0054(5) -0.0016(6)
    C3 0.0081(6) 0.0241(8) 0.0137(6) -0.0050(5) 0.0050(5) -0.0007(5)
    C4 0.0129(6) 0.0159(7) 0.0138(6) -0.0015(5) 0.0070(5) -0.0016(5)
    C5 0.0092(6) 0.0168(7) 0.0130(6) 0.0012(5) 0.0074(5) 0.0004(5)
    C6 0.0063(6) 0.0161(7) 0.0122(6) -0.0003(5) 0.0056(5) 0.0004(5)
    C7 0.0088(6) 0.0209(7) 0.0151(7) 0.0006(5) 0.0069(6) -0.0044(5)
    C8 0.0079(6) 0.0138(7) 0.0247(7) -0.0008(5) 0.0087(6) -0.0035(6)
    N2 0.0066(6) 0.0187(7) 0.0211(7) -0.0022(5) 0.0047(5) 0.0051(5)
_geom_special_details
;
 All esds (except the esd in the dihedral angle between two l.s. planes)
 are estimated using the full covariance matrix.  The cell esds are taken
 into account individually in the estimation of esds in distances, angles
 and torsion angles; correlations between esds in cell parameters are only
 used when they are defined by crystal symmetry.  An approximate (isotropic)
 treatment of cell esds is used for estimating esds involving l.s. planes.
;
loop_
    _geom_bond_atom_site_label_1
    _geom_bond_atom_site_label_2
    _geom_bond_site_symmetry_2
    _geom_bond_distance
    _geom_bond_publ_flag
    S O2 . 1.4673(12) ?
    S O1 . 1.4756(10) ?
    S O3 . 1.4871(11) ?
    S O4 . 1.4895(11) ?
    N1 C1 . 1.4738(19) ?
    N1 H1N1 . 0.88(2) ?
    N1 H2N1 . 0.90(3) ?
    N1 H3N1 . 0.88(3) ?
    C1 C2 . 1.510(2) ?
    C1 H1A . 0.9700 ?
    C1 H1B . 0.9700 ?
    C2 C3 . 1.395(2) ?
    C2 C7 . 1.395(2) ?
    C3 C4 . 1.391(2) ?
    C3 H3 . 0.9300 ?
    C4 C5 . 1.3941(19) ?
    C4 H4 . 0.9300 ?
    C5 C6 . 1.393(2) ?
    C5 H5 . 0.9300 ?
    C6 C7 . 1.3971(19) ?
    C6 C8 . 1.5100(19) ?
    C7 H7 . 0.9300 ?
    C8 N2 . 1.4787(18) ?
    C8 H8A . 0.9700 ?
    C8 H8B . 0.9700 ?
    N2 H1N2 . 0.84(2) ?
    N2 H2N2 . 0.80(3) ?
    N2 H3N2 . 1.00(3) ?
loop_
    _geom_angle_atom_site_label_1
    _geom_angle_atom_site_label_2
    _geom_angle_atom_site_label_3
    _geom_angle_site_symmetry_1
    _geom_angle_site_symmetry_3
    _geom_angle
    _geom_angle_publ_flag
    O2 S O1 . . 111.24(7) ?
    O2 S O3 . . 110.02(7) ?
    O1 S O3 . . 108.67(7) ?
    O2 S O4 . . 109.80(6) ?
    O1 S O4 . . 109.08(7) ?
    O3 S O4 . . 107.96(6) ?
    C1 N1 H1N1 . . 110.6(13) ?
    C1 N1 H2N1 . . 104.9(15) ?
    H1N1 N1 H2N1 . . 107.1(19) ?
    C1 N1 H3N1 . . 112.8(15) ?
    H1N1 N1 H3N1 . . 112(2) ?
    H2N1 N1 H3N1 . . 109(2) ?
    N1 C1 C2 . . 115.06(13) ?
    N1 C1 H1A . . 108.5 ?
    C2 C1 H1A . . 108.5 ?
    N1 C1 H1B . . 108.5 ?
    C2 C1 H1B . . 108.5 ?
    H1A C1 H1B . . 107.5 ?
    C3 C2 C7 . . 119.07(13) ?
    C3 C2 C1 . . 121.14(14) ?
    C7 C2 C1 . . 119.50(15) ?
    C4 C3 C2 . . 119.76(13) ?
    C4 C3 H3 . . 120.1 ?
    C2 C3 H3 . . 120.1 ?
    C3 C4 C5 . . 120.81(14) ?
    C3 C4 H4 . . 119.6 ?
    C5 C4 H4 . . 119.6 ?
    C6 C5 C4 . . 120.08(13) ?
    C6 C5 H5 . . 120.0 ?
    C4 C5 H5 . . 120.0 ?
    C5 C6 C7 . . 118.71(13) ?
    C5 C6 C8 . . 122.29(12) ?
    C7 C6 C8 . . 119.00(13) ?
    C2 C7 C6 . . 121.56(14) ?
    C2 C7 H7 . . 119.2 ?
    C6 C7 H7 . . 119.2 ?
    N2 C8 C6 . . 112.76(12) ?
    N2 C8 H8A . . 109.0 ?
    C6 C8 H8A . . 109.0 ?
    N2 C8 H8B . . 109.0 ?
    C6 C8 H8B . . 109.0 ?
    H8A C8 H8B . . 107.8 ?
    C8 N2 H1N2 . . 109.8(15) ?
    C8 N2 H2N2 . . 108.8(18) ?
    H1N2 N2 H2N2 . . 112(2) ?
    C8 N2 H3N2 . . 109.3(18) ?
    H1N2 N2 H3N2 . . 105(2) ?
    H2N2 N2 H3N2 . . 112(3) ?
loop_
    _geom_hbond_atom_site_label_D
    _geom_hbond_atom_site_label_H
    _geom_hbond_atom_site_label_A
    _geom_hbond_site_symmetry_A
    _geom_hbond_distance_DH
    _geom_hbond_distance_HA
    _geom_hbond_distance_DA
    _geom_hbond_angle_DHA
    N1 H1N1 O4 2_553 0.88(2) 1.88(2) 2.7271(17) 160.1(19)
    N1 H1N1 O2 2_553 0.88(2) 2.54(2) 3.1461(18) 126.1(16)
    N1 H2N1 O1 1_655 0.90(3) 1.85(3) 2.7191(17) 162(2)
    N1 H3N1 O3 2_543 0.88(3) 2.03(2) 2.8264(17) 150(2)
    N1 H3N1 O2 2_543 0.88(3) 2.54(2) 3.1733(18) 129.4(18)
    N2 H1N2 O4 3_443 0.84(2) 1.97(2) 2.8096(17) 177(2)
    N2 H2N2 O1 3_453 0.80(3) 2.26(3) 2.9537(18) 145(2)
    N2 H3N2 O3 . 1.00(3) 1.92(3) 2.9021(19) 168(3)
    N2 H3N2 O4 . 1.00(3) 2.52(3) 3.0502(18) 113(2)
    C5 H5 O3 . 0.93 2.47 3.3050(17) 150
