# Supplementary material for: m-Xylylenediaminium sulfate: crystal structure and Hirshfeld surface analysis
Source: Acta Crystallogr E Crystallogr Commun. 2016 May 4;72(Pt 6):776–9. doi: 10.1107/S2056989016006940 (PMC4908557; doi:10.1107/S2056989016006940)
Supplement: Supplementary file 2 [file e-72-00776-Isup2.hkl]

#
# h,k,l, Fc-squared, Fo-squared, sigma(Fo-squared) and status flag
#
data_I
_shelx_title ' afef2 in P 21/n'
_shelx_refln_list_code          4
_shelx_F_calc_maximum       81.13
_exptl_crystal_F_000       496.00
_reflns_d_resolution_high  0.7700
 
loop_
 _symmetry_equiv_pos_as_xyz
 'x, y, z'
 '-x, y+1/2, -z+1/2'
 '-x, -y, -z'
 'x, -y-1/2, z-1/2'
 
_cell_length_a    12.8410
_cell_length_b     6.0989
_cell_length_c    15.9642
_cell_angle_alpha  90.000
_cell_angle_beta  125.791
_cell_angle_gamma  90.000
 
_shelx_F_squared_multiplier     1.000
 
loop_
 _refln_index_h
 _refln_index_k
 _refln_index_l
 _refln_F_squared_calc
 _refln_F_squared_meas
 _refln_F_squared_sigma
 _refln_observed_status
   3   0   0      947.35     1079.61     33.61 o
   5   0   0     4598.36     4876.10    301.55 o
   6   0   0     3689.45     3879.99    119.96 o
   7   0   0     2798.31     2965.94     91.82 o
   8   0   0     1431.92     1521.13     47.44 o
   9   0   0      805.92      879.00     27.73 o
  10   0   0     1514.33     1484.36     46.50 o
  11   0   0       86.00      104.89      7.36 o
  12   0   0       16.12       13.34      2.05 o
  13   0   0        0.72       -0.70      2.13 o
   1   1   0     2074.43     1647.46     72.14 o
   4   1   0     2372.10     2217.01     61.34 o
   5   1   0      167.62      140.23      3.66 o
   6   1   0       88.31      113.59      3.17 o
   7   1   0      441.24      543.32     12.99 o
   8   1   0        9.24        6.70      0.77 o
   9   1   0      526.79      516.45     12.53 o
  10   1   0       28.33       33.85      1.69 o
  11   1   0      235.43      239.38      6.87 o
  12   1   0      199.55      200.30      5.57 o
  13   1   0      395.50      364.67      9.51 o
   1   2   0     2743.45     2132.67     58.98 o
   2   2   0      476.84      393.81     10.19 o
   3   2   0      262.14      252.02      6.63 o
   4   2   0       67.73       77.11      2.29 o
   5   2   0      227.67      256.97      6.33 o
   6   2   0       37.89       36.55      1.32 o
   7   2   0      816.07      866.85     20.61 o
   8   2   0      685.27      701.86     16.80 o
   9   2   0      103.92      123.28      3.52 o
  10   2   0      416.06      406.05     10.06 o
  11   2   0      184.79      167.36      4.72 o
  12   2   0      162.09      157.24      6.33 o
  13   2   0       47.66       51.98      3.52 o
   1   3   0        0.02       -0.32      0.47 o
   2   3   0        8.55        5.25      3.89 o
   3   3   0     1250.96     1124.00     31.34 o
   4   3   0      204.45      171.42      4.77 o
   5   3   0       27.34       26.64      1.41 o
   6   3   0       44.63       53.44      1.82 o
   7   3   0      376.23      348.13      8.61 o
   8   3   0       75.10      101.32      3.01 o
   9   3   0      383.09      367.00      9.88 o
  10   3   0       96.33      104.36      3.31 o
  11   3   0       70.71       76.13      2.97 o
  12   3   0      196.33      197.60      5.76 o
   0   4   0     2908.71     2674.04    145.95 o
   1   4   0     2234.69     2060.26     57.26 o
   2   4   0      109.25      102.29      3.19 o
   3   4   0       17.15       20.18      1.49 o
   4   4   0      984.49      926.96     26.10 o
   5   4   0      436.95      409.18     12.22 o
   6   4   0        9.13        8.13      0.97 o
   7   4   0      761.63      708.06     17.07 o
   8   4   0       38.07       44.60      2.53 o
   9   4   0       94.82       94.43      3.16 o
  10   4   0       13.81       12.86      1.37 o
  11   4   0        8.92        8.62      1.50 o
   1   5   0      611.54      590.50     17.03 o
   2   5   0      843.27      813.73     23.18 o
   3   5   0     4426.62     4164.38    105.32 o
   4   5   0      478.68      453.51     14.90 o
   5   5   0      403.85      400.30     13.35 o
   6   5   0      391.72      393.60     13.18 o
   7   5   0       19.23       23.96      2.17 o
   8   5   0      140.43      139.67      4.59 o
   9   5   0       22.89       21.33      1.81 o
  10   5   0       49.70       56.15      3.00 o
   0   6   0      723.05      719.60     26.72 o
   1   6   0      486.66      466.93     13.84 o
   2   6   0      307.33      311.17      9.61 o
   3   6   0      206.12      207.51      6.85 o
   4   6   0       26.48       26.43      1.86 o
   5   6   0       99.84       96.58      4.17 o
   6   6   0      256.97      271.97      8.77 o
   7   6   0        1.31        2.10      1.79 o
   8   6   0      184.06      181.24      6.53 o
   1   7   0        8.66       11.17      2.43 o
   2   7   0       87.96       76.77      4.11 o
   3   7   0      125.09      129.72      5.29 o
   4   7   0      132.80      121.67      5.19 o
   5   7   0       70.42       71.95      4.22 o
   6   7   0        0.02        3.10      2.21 o
 -13   1   1      174.07      175.15      5.18 o
 -12   1   1       33.34       31.70      1.72 o
 -11   1   1      357.75      359.17      9.04 o
 -10   1   1       58.83       55.19      2.07 o
  -9   1   1     1081.13     1158.63     27.42 o
  -8   1   1       84.32       88.63      2.56 o
  -7   1   1        1.73        1.89      0.46 o
  -6   1   1       43.03       45.70      1.55 o
  -5   1   1     1283.99     1533.56     37.33 o
  -4   1   1      607.81      671.53     15.88 o
  -3   1   1       13.62        7.90      0.46 o
  -2   1   1      749.99      674.96     17.12 o
  -1   1   1      876.63      746.42     18.94 o
   0   1   1     2390.96     1861.81    115.23 o
   1   1   1      704.33      671.10     17.03 o
   2   1   1      182.84      204.46      4.90 o
   3   1   1      173.86      218.27      6.94 o
   4   1   1     1496.77     1594.82     40.31 o
   5   1   1      300.09      373.31      8.96 o
   6   1   1      117.79      115.52      3.05 o
   7   1   1       38.53       45.43      1.55 o
   8   1   1        9.88        8.25      0.77 o
   9   1   1       45.12       48.07      1.86 o
  10   1   1        6.17        2.19      0.96 o
  11   1   1       31.75       28.30      1.84 o
  12   1   1       11.45        8.02      1.37 o
 -13   2   1        0.06        1.36      1.76 o
 -12   2   1       21.85       22.98      1.59 o
 -11   2   1      294.64      283.18      7.34 o
 -10   2   1        2.10        2.76      0.86 o
  -9   2   1       31.21       29.93      1.64 o
  -8   2   1      258.02      235.99      6.00 o
  -7   2   1       33.93       31.47      1.32 o
  -6   2   1        4.18        3.30      0.54 o
  -5   2   1      588.34      713.93     18.33 o
  -4   2   1      631.71      695.38     17.80 o
  -3   2   1       45.89       53.99      1.91 o
  -2   2   1       67.65       50.60      1.56 o
  -1   2   1     3597.62     3208.94    175.03 o
   0   2   1      458.47      463.52     22.42 o
   1   2   1       58.80       49.56      1.89 o
   2   2   1       26.61       33.45      1.20 o
   3   2   1      101.35       95.73      2.73 o
   4   2   1      255.76      263.79      6.43 o
   5   2   1     1014.93     1092.85     29.24 o
   6   2   1       29.32       27.76      1.17 o
   7   2   1      105.52      118.63      3.26 o
   8   2   1       28.00       23.61      1.28 o
   9   2   1        1.46        2.48      0.77 o
  10   2   1        0.23        1.48      0.91 o
  11   2   1        0.27        0.63      1.06 o
  12   2   1       51.16       54.13      3.03 o
 -12   3   1       64.76       68.33      2.94 o
 -11   3   1        0.04        0.98      1.02 o
 -10   3   1      139.05      136.62      3.99 o
  -9   3   1        0.04        0.75      0.78 o
  -8   3   1      203.68      177.48      6.01 o
  -7   3   1       25.24       35.30      1.52 o
  -6   3   1       18.38       18.68      1.12 o
  -5   3   1        2.92        2.89      0.59 o
  -4   3   1       20.22       30.70      1.31 o
  -3   3   1      261.33      270.33      7.91 o
  -2   3   1      902.41      958.75     26.86 o
  -1   3   1       20.42       30.92      1.53 o
   0   3   1      472.06      493.21     15.69 o
   1   3   1      430.65      378.99     12.54 o
   2   3   1      124.33      123.44      4.34 o
   3   3   1        0.04        0.20      0.48 o
   4   3   1      106.02      101.38      3.04 o
   5   3   1      460.39      444.30     11.64 o
   6   3   1       21.24       15.02      0.94 o
   7   3   1      297.21      333.55      8.27 o
   8   3   1      868.99      793.26     20.52 o
   9   3   1       56.58       57.53      2.22 o
  10   3   1       29.74       37.79      1.94 o
  11   3   1       33.49       34.67      1.98 o
  12   3   1      222.07      218.37      7.15 o
 -12   4   1      112.34      125.33      5.11 o
 -11   4   1        4.83        3.63      1.32 o
 -10   4   1        0.55        1.34      1.12 o
  -9   4   1      116.48      119.62      3.65 o
  -8   4   1      842.74      831.46     20.00 o
  -7   4   1      579.97      529.40     13.98 o
  -6   4   1      908.62      914.34     23.62 o
  -5   4   1       30.42       31.34      1.77 o
  -4   4   1      390.24      350.93     10.31 o
  -3   4   1       67.22       60.61      2.67 o
  -2   4   1      251.74      260.88      7.81 o
  -1   4   1      639.44      653.28     18.54 o
   0   4   1     1968.16     1994.31     62.00 o
   1   4   1      322.47      257.85      8.22 o
   2   4   1      130.60      155.17      4.92 o
   3   4   1      100.06       99.72      3.88 o
   4   4   1       54.82       42.15      2.27 o
   5   4   1       42.64       33.38      1.90 o
   6   4   1        0.84        0.12      0.80 o
   7   4   1      322.72      344.42      8.65 o
   8   4   1      463.05      405.73     12.32 o
   9   4   1       62.12       69.16      2.64 o
  10   4   1      381.06      347.50     11.79 o
  11   4   1       32.96       42.41      3.20 o
 -10   5   1       75.82       70.55      3.12 o
  -9   5   1        3.14        2.85      1.44 o
  -8   5   1        0.64        1.73      1.35 o
  -7   5   1      721.04      708.84     21.53 o
  -6   5   1        9.37       12.66      1.40 o
  -5   5   1       12.59        8.93      1.42 o
  -4   5   1       13.71       12.02      1.48 o
  -3   5   1     1582.50     1588.41     40.57 o
  -2   5   1        7.51       10.30      1.16 o
  -1   5   1      705.57      663.28     19.01 o
   0   5   1      625.77      612.64     16.05 o
   1   5   1       44.40       39.13      2.18 o
   2   5   1       26.09       26.51      1.64 o
   3   5   1       14.42       11.73      1.30 o
   4   5   1      604.95      595.73     17.24 o
   5   5   1      180.84      166.52      6.26 o
   6   5   1       78.02       78.81      3.80 o
   7   5   1      698.52      750.80     22.60 o
   8   5   1       42.09       35.36      2.36 o
   9   5   1       74.26       72.39      3.67 o
  10   5   1       11.87       14.20      2.72 o
  -9   6   1      153.86      182.13      7.34 o
  -8   6   1       13.88       11.52      2.58 o
  -7   6   1      264.88      270.69      9.83 o
  -6   6   1       40.91       53.05      3.41 o
  -5   6   1      249.82      240.97      7.17 o
  -4   6   1       50.74       51.47      2.67 o
  -3   6   1       68.10       65.17      3.20 o
  -2   6   1       57.56       67.25      3.12 o
  -1   6   1      124.19      119.68      4.02 o
   0   6   1     1004.81     1006.21     26.08 o
   1   6   1      829.50      818.88     23.50 o
   2   6   1       13.05       10.17      1.52 o
   3   6   1       41.28       35.91      2.42 o
   4   6   1        9.59        8.70      1.43 o
   5   6   1        7.60        7.96      1.64 o
   6   6   1        0.73        2.52      1.68 o
   7   6   1      312.82      320.45     10.20 o
   8   6   1       63.30       48.36      3.63 o
  -6   7   1        4.83        3.34      1.90 o
  -5   7   1        5.07        5.81      2.19 o
  -4   7   1      308.34      330.11     10.53 o
  -3   7   1      153.83      150.22      5.73 o
  -2   7   1       95.04       96.34      3.94 o
  -1   7   1      149.47      163.95      5.40 o
   0   7   1      105.40       96.80      3.86 o
   1   7   1       99.18       95.12      4.34 o
   2   7   1      273.07      285.56      8.34 o
   3   7   1       13.44       15.93      2.46 o
   4   7   1      207.32      201.39      7.15 o
   5   7   1        6.87        0.92      2.03 o
 -14   0   2      669.47      599.30     22.83 o
 -13   0   2      219.80      226.36      9.53 o
 -12   0   2       30.46       40.97      3.13 o
 -11   0   2        2.75        0.36      1.26 o
 -10   0   2     1389.15     1506.01     48.66 o
  -9   0   2     1942.08     2044.21     63.46 o
  -8   0   2       45.67       52.57      2.27 o
  -7   0   2       25.53       15.65      1.24 o
  -6   0   2      222.60      289.82      9.31 o
  -5   0   2      336.13      385.84     12.29 o
  -2   0   2        1.98        2.38      0.32 o
   0   0   2      656.36      636.83     27.86 o
   1   0   2     3363.70      261.52     16.27 o
   2   0   2     1994.94     1820.53    113.14 o
   3   0   2      197.60      175.30      5.66 o
   4   0   2     1840.95     1715.12     54.81 o
   5   0   2     1191.31     1204.92     37.44 o
   6   0   2      190.72      217.28      7.11 o
   7   0   2       10.76       13.72      1.07 o
   8   0   2     2003.41     2101.61     65.34 o
   9   0   2        0.66       -0.77      0.91 o
  10   0   2     1123.43     1164.38     36.65 o
  11   0   2      163.21      161.85      6.12 o
  12   0   2      441.19      396.02     17.54 o
 -14   1   2      135.16      121.48      6.85 o
 -13   1   2        4.21        2.36      1.28 o
 -12   1   2       41.95       42.11      2.28 o
 -11   1   2      415.41      441.02     10.92 o
 -10   1   2      954.02     1013.08     24.11 o
  -9   1   2      352.79      395.09      9.68 o
  -8   1   2      519.76      624.04     16.37 o
  -7   1   2     3272.93     3456.51     80.72 o
  -6   1   2      878.61      992.85     23.36 o
  -5   1   2      719.95      881.82     20.84 o
  -4   1   2     1316.03     1223.70     31.05 o
  -2   1   2     1574.37     1551.02     55.36 o
  -1   1   2      188.48      257.95      6.14 o
   2   1   2      138.96      103.78      2.79 o
   3   1   2       17.61       29.50      1.01 o
   4   1   2     1864.28     1934.05     48.86 o
   5   1   2      282.22      293.34      7.10 o
   6   1   2      937.76     1016.15     24.00 o
   7   1   2     2811.16     2814.46     65.90 o
   8   1   2     3349.63     3285.13     83.12 o
   9   1   2        5.92        6.61      0.85 o
  10   1   2      132.79      133.39      3.84 o
  11   1   2      294.71      316.50      8.13 o
  12   1   2      601.95      594.96     14.63 o
 -13   2   2      622.01      647.59     15.93 o
 -12   2   2      200.15      219.77      6.00 o
 -11   2   2       34.58       38.61      2.37 o
 -10   2   2       54.98       64.48      3.31 o
  -9   2   2      803.26      780.50     20.60 o
  -8   2   2     1458.58     1539.72     36.28 o
  -7   2   2     2280.76     2401.29     56.31 o
  -6   2   2      264.88      235.58      6.35 o
  -5   2   2     1219.27     1193.04     30.35 o
  -4   2   2      790.96      873.03     22.62 o
  -3   2   2       40.29       21.55      0.88 o
  -2   2   2      946.45     1037.94     26.43 o
   0   2   2      344.05      313.86     11.55 o
   1   2   2       81.57       79.17      2.48 o
   2   2   2     1609.76     1612.34     44.64 o
   3   2   2       61.25       87.32      2.33 o
   4   2   2        4.79        9.50      0.58 o
   5   2   2     2288.10     2248.15     56.87 o
   6   2   2      140.66      116.85      3.43 o
   7   2   2      189.93      194.79      5.01 o
   8   2   2        0.36        0.17      0.66 o
   9   2   2      198.29      213.54      5.61 o
  10   2   2      237.06      246.02      6.96 o
  11   2   2      689.88      674.66     18.82 o
  12   2   2      314.76      311.14      8.94 o
 -13   3   2       20.90       25.70      1.94 o
 -12   3   2      770.10      772.27     23.44 o
 -11   3   2      344.00      375.02      9.48 o
 -10   3   2     1206.88     1175.03     28.84 o
  -9   3   2      163.99      172.86      4.70 o
  -8   3   2      566.96      618.96     14.95 o
  -7   3   2      512.97      504.04     13.22 o
  -6   3   2      101.31      115.55      3.44 o
  -5   3   2      610.16      598.52     15.47 o
  -4   3   2     2008.78     2028.05     51.38 o
  -3   3   2      500.38      481.65     13.71 o
  -2   3   2     1165.03     1127.99     28.74 o
  -1   3   2      278.89      380.29     12.21 o
   0   3   2      543.02      574.38     25.83 o
   1   3   2      120.86      152.75      4.66 o
   2   3   2       21.62       25.59      1.28 o
   3   3   2      127.67      111.08      5.39 o
   4   3   2        0.21       -0.44      0.59 o
   5   3   2        0.92        0.71      0.49 o
   6   3   2       88.05       97.14      3.35 o
   7   3   2      580.12      539.83     19.81 o
   8   3   2     1700.85     1681.43     39.63 o
   9   3   2      314.96      342.39      8.75 o
  10   3   2      130.28      113.45      3.62 o
  11   3   2      193.30      200.24      5.70 o
 -12   4   2       11.38       10.57      1.70 o
 -11   4   2       87.67       95.18      3.75 o
 -10   4   2       17.81       17.92      1.40 o
  -9   4   2       67.45       58.05      2.36 o
  -8   4   2       22.61       26.33      1.68 o
  -7   4   2      673.70      680.14     19.46 o
  -6   4   2      554.96      567.46     14.89 o
  -5   4   2      130.22      119.94      4.04 o
  -4   4   2      330.34      288.23      8.57 o
  -3   4   2     1242.07     1205.24     30.81 o
  -2   4   2        0.26        0.45      0.68 o
  -1   4   2      164.64      166.28      5.17 o
   0   4   2      358.34      340.85      9.99 o
   1   4   2     1088.10     1085.38     27.79 o
   2   4   2      200.14      214.62      6.54 o
   3   4   2     1096.45     1020.82     28.70 o
   4   4   2      725.90      711.55     22.63 o
   5   4   2      399.08      399.91     13.13 o
   6   4   2       11.92       12.24      1.21 o
   7   4   2        1.81        3.50      0.95 o
   8   4   2       93.49       90.02      3.00 o
   9   4   2      207.37      208.41      5.72 o
  10   4   2      194.47      188.81      5.95 o
 -11   5   2       83.03       68.46      3.27 o
 -10   5   2       52.14       55.23      2.72 o
  -9   5   2       41.06       39.37      2.06 o
  -8   5   2       86.21       86.53      3.72 o
  -7   5   2      617.54      598.49     17.44 o
  -6   5   2       67.61       62.05      2.94 o
  -5   5   2       24.26       21.37      1.81 o
  -4   5   2       55.60       57.06      2.61 o
  -3   5   2       65.56       59.45      2.89 o
  -2   5   2      799.48      791.60     22.54 o
  -1   5   2      930.71      868.03     24.66 o
   0   5   2      913.59      887.56     22.99 o
   1   5   2      307.93      314.59      9.47 o
   2   5   2      132.41      132.59      4.19 o
   3   5   2       85.63       88.22      3.46 o
   4   5   2      131.03      115.16      4.18 o
   5   5   2      771.24      802.16     22.98 o
   6   5   2      197.18      205.79      6.07 o
   7   5   2      456.77      464.94     18.35 o
   8   5   2      264.33      268.27     12.59 o
   9   5   2      126.92      141.09      6.46 o
  -9   6   2       24.98       32.37      3.81 o
  -8   6   2       45.87       55.45      3.85 o
  -7   6   2      185.34      186.35      8.09 o
  -6   6   2      120.69      123.82      5.35 o
  -5   6   2      208.83      203.43      6.75 o
  -4   6   2      384.43      371.03     11.28 o
  -3   6   2      207.94      204.67      6.74 o
  -2   6   2      387.56      366.48     11.08 o
  -1   6   2       71.66       61.82      2.67 o
   0   6   2      184.68      179.27      5.44 o
   1   6   2       87.69       77.94      3.60 o
   2   6   2      234.36      236.52      7.61 o
   3   6   2      301.11      314.01      8.93 o
   4   6   2      471.41      494.78     13.46 o
   5   6   2      396.34      396.17     12.10 o
   6   6   2        0.02       -0.65      1.67 o
   7   6   2       12.96       18.58      1.93 o
  -7   7   2        6.24       16.05      2.90 o
  -6   7   2       16.17       20.01      2.43 o
  -5   7   2      126.65      133.38      5.48 o
  -4   7   2      363.36      352.64     11.10 o
  -3   7   2       12.70       19.46      2.11 o
  -2   7   2       14.49       10.70      1.78 o
  -1   7   2       28.31       29.94      2.09 o
   0   7   2       10.06       13.49      1.83 o
   1   7   2        1.73        2.41      1.48 o
   2   7   2        9.15        9.48      1.68 o
   3   7   2        2.45        2.50      1.85 o
   4   7   2       16.89       18.09      2.38 o
   5   7   2       54.70       53.42      4.55 o
 -14   1   3       59.79       60.07      3.25 o
 -13   1   3       17.00       15.05      1.44 o
 -12   1   3      223.57      223.50      5.98 o
 -11   1   3      104.22       96.87      3.02 o
 -10   1   3      234.52      252.03      7.46 o
  -9   1   3       43.50       44.44      1.65 o
  -8   1   3        4.13        3.79      0.55 o
  -7   1   3       82.49      102.40      2.78 o
  -6   1   3      357.63      466.57     11.13 o
  -5   1   3     1418.59     1644.51     41.71 o
  -4   1   3       23.90       26.77      1.00 o
  -3   1   3        4.75        6.91      0.41 o
  -2   1   3      525.03      561.84     14.41 o
  -1   1   3      879.15      890.54     33.45 o
   1   1   3     1101.56     1058.66     26.71 o
   2   1   3        0.51        1.10      0.28 o
   3   1   3      186.12      216.66      4.91 o
   4   1   3        4.41        1.94      0.33 o
   5   1   3      437.28      479.32     10.70 o
   6   1   3        9.52        9.94      0.74 o
   7   1   3        6.53        8.47      0.72 o
   8   1   3       14.29       15.40      0.99 o
   9   1   3      492.87      489.12     11.89 o
  10   1   3      172.43      166.19      4.59 o
  11   1   3       98.37       83.23      3.22 o
 -14   2   3        2.07        2.68      1.59 o
 -13   2   3      141.40      145.66      4.85 o
 -12   2   3        0.75        1.49      1.02 o
 -11   2   3        4.45        5.51      0.94 o
 -10   2   3       53.06       48.14      1.92 o
  -9   2   3      206.79      210.02      5.86 o
  -8   2   3        3.73        3.81      0.63 o
  -7   2   3      253.24      266.20      6.61 o
  -6   2   3      268.66      284.63      7.57 o
  -5   2   3       20.39       26.13      1.12 o
  -4   2   3      363.80      392.59     10.14 o
  -3   2   3       31.68       22.33      0.87 o
  -2   2   3      209.19      219.46      7.00 o
  -1   2   3       96.35      109.70      3.65 o
   0   2   3      115.84      119.29      4.63 o
   1   2   3      108.43      110.74      3.35 o
   2   2   3       47.01       48.27      1.53 o
   3   2   3      787.52      863.08     22.45 o
   4   2   3      269.55      295.47      7.76 o
   5   2   3       54.74       42.85      1.44 o
   6   2   3       15.92       14.77      0.89 o
   7   2   3       58.75       47.50      1.75 o
   8   2   3      244.72      225.57      5.81 o
   9   2   3        4.09        3.57      0.86 o
  10   2   3       82.66       74.79      2.75 o
  11   2   3       48.75       49.17      2.41 o
 -13   3   3      336.33      362.11     11.96 o
 -12   3   3       11.37       12.64      1.35 o
 -11   3   3      141.81      133.03      3.96 o
 -10   3   3       64.85       66.52      2.43 o
  -9   3   3       86.42       92.03      3.07 o
  -8   3   3     1348.53     1325.95     33.92 o
  -7   3   3      677.82      670.36     17.39 o
  -6   3   3     1148.19     1061.76     27.17 o
  -5   3   3        9.14        7.82      0.69 o
  -4   3   3      817.49      837.17     23.40 o
  -3   3   3      351.51      337.20      9.74 o
  -2   3   3      601.86      565.72     16.00 o
  -1   3   3      888.48      937.83     29.33 o
   0   3   3     1170.91     1120.78     43.51 o
   1   3   3       84.72       76.20      2.61 o
   2   3   3      118.26      118.36      4.61 o
   3   3   3      146.14      158.41      5.44 o
   4   3   3      110.39      112.55      3.32 o
   5   3   3       59.53       58.01      2.06 o
   6   3   3       77.50       67.39      2.67 o
   7   3   3      178.29      180.27      4.80 o
   8   3   3      232.88      227.37      5.93 o
   9   3   3       49.13       57.15      2.52 o
  10   3   3      195.96      179.89      5.35 o
 -12   4   3       16.00       15.75      1.62 o
 -11   4   3       35.83       49.02      2.97 o
 -10   4   3      563.10      555.09     13.67 o
  -9   4   3       44.43       51.39      2.39 o
  -8   4   3       27.82       18.15      1.35 o
  -7   4   3      176.29      180.18      5.24 o
  -6   4   3      392.94      391.05     10.45 o
  -5   4   3      104.41      102.33      3.55 o
  -4   4   3      349.66      316.08      9.33 o
  -3   4   3      515.74      535.04     13.97 o
  -2   4   3      164.74      169.76      5.89 o
  -1   4   3       61.30       69.00      2.54 o
   0   4   3      103.61      121.19      3.98 o
   1   4   3       81.38       56.35      2.28 o
   2   4   3        5.81        4.19      0.86 o
   3   4   3      339.55      339.90     10.00 o
   4   4   3      748.14      742.45     22.50 o
   5   4   3      469.33      454.57     13.91 o
   6   4   3      379.09      388.45     11.41 o
   7   4   3      286.68      311.61      9.74 o
   8   4   3      133.92      128.23      5.29 o
   9   4   3        0.01       -1.21      1.25 o
  10   4   3       99.34       96.13      4.30 o
 -11   5   3        0.30        2.85      1.82 o
 -10   5   3       22.60       29.89      2.02 o
  -9   5   3      542.85      531.23     14.31 o
  -8   5   3      121.32      121.03      4.11 o
  -7   5   3     1057.39      993.61     28.30 o
  -6   5   3      427.70      407.97     12.13 o
  -5   5   3        7.32        5.16      1.12 o
  -4   5   3        0.52        0.35      0.98 o
  -3   5   3      471.36      475.14     15.50 o
  -2   5   3      462.18      423.54     12.41 o
  -1   5   3      420.61      461.20     13.45 o
   0   5   3      399.36      395.96     10.62 o
   1   5   3     1033.25      949.01     39.52 o
   2   5   3       61.60       55.78      2.45 o
   3   5   3      141.31      149.74      5.04 o
   4   5   3       51.33       49.09      2.59 o
   5   5   3      134.36      130.86      4.68 o
   6   5   3        7.53       10.16      1.27 o
   7   5   3      725.68      748.18     19.97 o
   8   5   3      330.64      344.83     11.07 o
 -10   6   3       62.84       63.94      4.47 o
  -9   6   3        1.52        1.48      1.94 o
  -8   6   3      114.50      122.78      4.95 o
  -7   6   3        2.14        7.32      2.70 o
  -6   6   3        0.46       -1.38      1.38 o
  -5   6   3      131.22      138.52      5.11 o
  -4   6   3       13.49       17.02      1.66 o
  -3   6   3     1197.22     1162.74     32.96 o
  -2   6   3        4.19        1.60      1.23 o
  -1   6   3        0.33        0.41      0.98 o
   0   6   3        0.80        0.43      1.00 o
   1   6   3        0.49        0.48      1.24 o
   2   6   3       47.79       47.30      2.68 o
   3   6   3      131.87      145.24      4.88 o
   4   6   3      125.33      141.53      5.25 o
   5   6   3      362.80      366.80     11.32 o
   6   6   3        7.96        8.14      1.53 o
   7   6   3      296.22      330.18     10.41 o
  -7   7   3       53.80       49.93      3.37 o
  -6   7   3      179.84      188.61      6.93 o
  -5   7   3        0.10       -1.77      1.77 o
  -4   7   3       36.81       36.89      2.76 o
  -3   7   3      235.41      225.60      7.66 o
  -2   7   3      193.68      224.07      6.87 o
  -1   7   3      247.86      250.18      8.02 o
   0   7   3       61.21       65.49      3.22 o
   1   7   3      306.97      353.20     10.05 o
   2   7   3       25.09       26.93      2.14 o
   3   7   3       27.06       27.01      2.58 o
   4   7   3       42.05       36.90      3.41 o
 -15   0   4       36.23       34.89      3.63 o
 -14   0   4       18.29       21.62      3.24 o
 -13   0   4       11.71       11.95      2.00 o
 -12   0   4       70.75       61.93      3.66 o
 -11   0   4      162.61      142.12      6.10 o
 -10   0   4     2388.92     2524.34     90.63 o
  -9   0   4      373.89      470.19     17.43 o
  -8   0   4     3025.91     3381.65    121.00 o
  -7   0   4     1528.76     1874.30     67.13 o
  -6   0   4     1249.30     1683.84     60.30 o
  -5   0   4      391.26      593.77     21.45 o
   1   0   4      109.31      135.21      5.08 o
   2   0   4      669.33      688.35     24.83 o
   3   0   4       65.92       50.90      1.82 o
   4   0   4     6458.55     5536.02    342.21 o
   5   0   4     2719.60     2573.91    101.34 o
   6   0   4      901.72      921.29     28.72 o
   7   0   4     1023.19     1036.79     32.37 o
   8   0   4     1518.30     1416.55     50.97 o
   9   0   4      242.54      254.82      8.60 o
  10   0   4        4.80        3.09      1.36 o
  11   0   4      559.34      510.17     19.22 o
 -15   1   4      163.48      146.37      6.45 o
 -14   1   4      399.12      416.35     11.51 o
 -13   1   4       84.98       89.75      3.19 o
 -12   1   4        0.48        0.08      0.91 o
 -11   1   4      314.62      296.22      7.52 o
 -10   1   4     1200.31     1317.79     31.15 o
  -9   1   4      784.77      801.34     19.08 o
  -8   1   4     1442.03     1525.57     35.79 o
  -7   1   4     2944.62     2883.62     72.48 o
  -6   1   4     5054.79     5004.91    309.83 o
  -5   1   4      217.65      194.64      5.60 o
  -4   1   4       53.08       66.56      2.53 o
  -3   1   4      514.12      538.86     19.81 o
  -2   1   4      140.71      149.42      3.88 o
   0   1   4       62.88      113.31      3.71 o
   1   1   4     3590.42     3035.44    132.78 o
   2   1   4        7.33        4.24      0.32 o
   3   1   4        3.06        6.48      0.52 o
   4   1   4       20.03       20.86      0.88 o
   5   1   4      123.61      119.14      3.09 o
   6   1   4       13.44       12.25      0.72 o
   7   1   4      199.26      199.27      5.08 o
   8   1   4      305.44      305.25      7.77 o
   9   1   4      954.68      927.75     22.46 o
  10   1   4       18.65       17.83      1.58 o
  11   1   4      171.30      158.15      4.61 o
 -14   2   4       60.68       59.74      2.89 o
 -13   2   4       72.36       79.16      3.01 o
 -12   2   4       78.12       77.50      2.83 o
 -11   2   4      936.08     1037.54     25.81 o
 -10   2   4     1070.11     1116.65     29.89 o
  -9   2   4     2007.16     2056.08     48.31 o
  -8   2   4      607.20      677.44     16.22 o
  -7   2   4      194.41      202.77      5.57 o
  -6   2   4      354.90      363.62      9.51 o
  -5   2   4     2675.03     2401.73     60.55 o
  -3   2   4     5009.09     3942.39    172.61 o
  -2   2   4      986.96      937.61     26.04 o
  -1   2   4     1032.06     1154.36     41.03 o
   0   2   4     1055.34     1040.48     32.36 o
   1   2   4        7.36        4.22      0.49 o
   2   2   4       16.79       20.76      0.93 o
   3   2   4        9.39        9.59      0.67 o
   4   2   4       98.54       85.88      3.34 o
   5   2   4      536.57      550.22     13.12 o
   6   2   4      173.85      177.89      4.58 o
   7   2   4      268.01      268.75      7.34 o
   8   2   4     1038.69      945.50     22.44 o
   9   2   4       24.98       23.61      1.59 o
  10   2   4       11.84       13.80      1.67 o
 -14   3   4      166.06      162.63      7.32 o
 -13   3   4      155.32      153.46      5.29 o
 -12   3   4       67.75       75.48      2.90 o
 -11   3   4        3.32        1.64      1.02 o
 -10   3   4       10.71        8.53      1.08 o
  -9   3   4      470.40      438.31     10.78 o
  -8   3   4     1662.22     1681.36     42.85 o
  -7   3   4     2828.02     2641.23     66.96 o
  -6   3   4     3017.93     2750.02     69.62 o
  -5   3   4      324.89      326.56      8.64 o
  -4   3   4     1509.23     1558.28     39.62 o
  -3   3   4     1171.03     1068.42     29.87 o
  -2   3   4     2679.32     2687.07     74.40 o
  -1   3   4     1455.34     1394.52     43.34 o
   0   3   4      887.82      794.28     24.01 o
   1   3   4       26.01       26.74      1.29 o
   2   3   4      495.94      516.59     14.65 o
   3   3   4      351.09      377.36      9.87 o
   4   3   4        0.39        0.81      0.49 o
   5   3   4      568.47      567.86     18.11 o
   6   3   4        4.82        4.46      0.79 o
   7   3   4       14.39       12.31      1.07 o
   8   3   4      315.01      309.77      8.54 o
   9   3   4       47.45       45.99      3.08 o
  10   3   4      142.07      123.30      4.36 o
 -13   4   4        4.23        4.69      1.67 o
 -12   4   4       40.88       41.40      2.49 o
 -11   4   4      322.62      330.68      8.85 o
 -10   4   4      299.73      305.99      7.91 o
  -9   4   4      648.43      596.18     15.77 o
  -8   4   4       25.53       25.03      1.56 o
  -7   4   4     1446.53     1361.02     34.88 o
  -6   4   4      235.44      235.04      6.54 o
  -5   4   4      383.60      357.94     10.50 o
  -4   4   4     1576.78     1502.45     41.95 o
  -3   4   4     1453.41     1414.63     39.43 o
  -2   4   4      302.11      305.75     10.02 o
  -1   4   4       63.89       48.11      1.96 o
   0   4   4       17.63       12.28      0.95 o
   1   4   4       40.45       43.14      1.97 o
   2   4   4      399.43      405.50     11.78 o
   3   4   4       68.22       69.91      2.71 o
   4   4   4      731.01      722.27     18.68 o
   5   4   4      348.21      344.05     11.47 o
   6   4   4      270.22      286.58      8.08 o
   7   4   4      168.31      159.58      4.82 o
   8   4   4       62.29       58.78      2.51 o
   9   4   4       11.72        8.84      1.66 o
 -12   5   4        3.45        8.29      2.04 o
 -11   5   4       72.74       75.62      3.29 o
 -10   5   4       18.61       18.31      1.72 o
  -9   5   4        4.15        6.17      1.30 o
  -8   5   4       25.56       28.34      1.78 o
  -7   5   4      846.03      813.40     23.32 o
  -6   5   4      418.84      379.74     11.34 o
  -5   5   4     1213.46     1206.25     31.04 o
  -4   5   4       26.28       18.05      1.40 o
  -3   5   4      366.42      371.64     12.31 o
  -2   5   4        8.18        5.87      1.01 o
  -1   5   4       49.71       49.86      2.32 o
   0   5   4      687.12      678.67     17.64 o
   1   5   4     1456.26     1468.26     37.61 o
   2   5   4       74.82       69.44      2.98 o
   3   5   4      487.02      507.24     14.81 o
   4   5   4       76.40       81.49      3.39 o
   5   5   4      285.85      285.50      7.95 o
   6   5   4       75.66       70.66      2.90 o
   7   5   4      218.22      232.04      7.62 o
   8   5   4      338.60      318.83     13.71 o
 -10   6   4       95.95       96.24      5.87 o
  -9   6   4       99.12       96.05      4.58 o
  -8   6   4       66.74       66.71      3.69 o
  -7   6   4       39.23       38.78      2.54 o
  -6   6   4        0.06        1.45      1.35 o
  -5   6   4       29.78       33.56      2.52 o
  -4   6   4     1203.94     1204.45     34.15 o
  -3   6   4       45.99       37.95      2.72 o
  -2   6   4      390.66      401.01     11.98 o
  -1   6   4       34.30       31.98      2.22 o
   0   6   4        2.69        1.93      1.07 o
   1   6   4        4.80        7.65      1.19 o
   2   6   4       20.40       22.96      1.88 o
   3   6   4       55.66       61.09      3.05 o
   4   6   4      131.86      126.22      4.91 o
   5   6   4       11.40       12.64      1.79 o
   6   6   4      442.78      463.31     14.30 o
  -7   7   4      544.35      536.97     16.23 o
  -6   7   4      230.93      233.80      8.05 o
  -5   7   4       56.09       57.78      4.67 o
  -4   7   4       41.03       38.61      2.65 o
  -3   7   4      179.56      170.27      6.21 o
  -2   7   4       15.37       20.54      1.85 o
  -1   7   4      200.58      206.75      6.47 o
   0   7   4       50.59       53.74      2.85 o
   1   7   4       54.39       65.67      3.41 o
   2   7   4       14.98       18.67      1.89 o
   3   7   4        8.95        6.58      2.19 o
 -15   1   5      228.40      228.11      7.13 o
 -14   1   5       29.80       28.83      2.00 o
 -13   1   5       22.18       19.30      1.60 o
 -12   1   5        1.74        0.59      0.89 o
 -11   1   5      274.62      300.61      7.63 o
 -10   1   5       12.86       16.20      1.04 o
  -9   1   5     1378.72     1415.24     34.45 o
  -8   1   5       11.22       14.06      0.82 o
  -7   1   5       75.37      107.87      2.89 o
  -6   1   5        2.28        0.86      0.38 o
  -5   1   5      445.50      511.07     14.32 o
  -4   1   5      316.55      354.76      9.99 o
  -3   1   5        4.10        9.55      0.76 o
  -2   1   5      130.22      124.83      4.51 o
  -1   1   5        8.80        6.64      1.44 o
   0   1   5      451.21      456.33     14.24 o
   1   1   5      316.89      343.66     10.03 o
   2   1   5      249.48      264.95      6.89 o
   3   1   5      432.00      496.90     12.73 o
   4   1   5      138.81      157.31      3.94 o
   5   1   5       34.32       37.88      1.31 o
   6   1   5       40.28       39.84      1.48 o
   7   1   5        0.61        0.19      0.52 o
   8   1   5      132.11      139.25      4.96 o
   9   1   5       42.09       43.72      2.10 o
  10   1   5       13.95       13.93      1.45 o
 -15   2   5        0.84        0.55      2.15 o
 -14   2   5        0.07       -1.08      1.35 o
 -13   2   5       21.06       17.30      1.60 o
 -12   2   5        5.96        3.56      1.07 o
 -11   2   5      953.69      925.55     22.22 o
 -10   2   5       54.73       58.80      2.22 o
  -9   2   5      541.22      548.76     13.26 o
  -8   2   5       13.54       15.87      1.00 o
  -7   2   5        6.95        8.97      0.70 o
  -6   2   5      280.77      323.42      8.50 o
  -5   2   5      368.80      421.04     13.36 o
  -4   2   5      568.42      520.19     13.33 o
  -3   2   5     1420.92     1458.78     34.14 o
  -2   2   5      181.23      189.23      5.47 o
  -1   2   5      673.30      667.30     18.63 o
   0   2   5       51.00       40.34      1.35 o
   1   2   5      169.22      195.26      7.14 o
   2   2   5       42.33       46.19      1.62 o
   3   2   5      385.70      367.13      9.55 o
   4   2   5      108.41       99.15      2.66 o
   5   2   5      217.16      227.97      6.18 o
   6   2   5       73.59       81.38      2.64 o
   7   2   5      120.61      103.24      3.88 o
   8   2   5        5.92        8.22      1.31 o
   9   2   5       97.18       91.64      3.25 o
  10   2   5        0.56        1.24      0.95 o
 -14   3   5        8.97       12.00      1.74 o
 -13   3   5        5.46        2.69      1.31 o
 -12   3   5        3.85        3.29      1.52 o
 -11   3   5       69.37       69.89      2.59 o
 -10   3   5      130.67      135.78      3.90 o
  -9   3   5       33.82       24.63      1.47 o
  -8   3   5        2.03        1.83      0.71 o
  -7   3   5      151.42      157.18      4.50 o
  -6   3   5        0.04        0.75      0.51 o
  -5   3   5      755.37      762.99     19.57 o
  -4   3   5      182.23      171.20      4.69 o
  -3   3   5       10.77       16.22      0.96 o
  -2   3   5       27.39       33.17      1.37 o
  -1   3   5       29.01       46.57      2.36 o
   0   3   5       43.74       55.45      2.03 o
   1   3   5       19.30       14.23      1.03 o
   2   3   5       98.24       87.03      2.86 o
   3   3   5       52.73       48.98      1.71 o
   4   3   5        1.82        2.43      0.57 o
   5   3   5      808.21      762.13     19.68 o
   6   3   5       28.02       25.53      1.31 o
   7   3   5        0.73        2.24      0.74 o
   8   3   5        3.48        2.58      0.88 o
   9   3   5       52.40       40.79      2.00 o
 -13   4   5      292.53      289.19      7.90 o
 -12   4   5       10.40        9.65      1.45 o
 -11   4   5       60.55       61.81      2.58 o
 -10   4   5      271.10      254.27      7.28 o
  -9   4   5      534.64      527.03     14.00 o
  -8   4   5     1171.99     1163.16     29.89 o
  -7   4   5      226.36      208.78      5.92 o
  -6   4   5      688.66      661.97     17.23 o
  -5   4   5       36.20       33.83      1.77 o
  -4   4   5      907.70     1004.26     25.79 o
  -3   4   5      665.58      668.05     18.97 o
  -2   4   5      649.62      621.02     19.74 o
  -1   4   5      105.41      101.50      3.39 o
   0   4   5      416.89      418.10     11.63 o
   1   4   5      212.43      198.19      6.08 o
   2   4   5       80.57       85.69      3.11 o
   3   4   5       13.97       13.56      1.00 o
   4   4   5       96.70       91.29      2.94 o
   5   4   5      139.14      137.95      4.15 o
   6   4   5      363.06      370.36      9.97 o
   7   4   5      205.64      190.77      5.62 o
   8   4   5      354.41      339.55      9.38 o
 -12   5   5       49.84       57.62      3.41 o
 -11   5   5        6.61        5.30      1.51 o
 -10   5   5       92.37       85.66      3.54 o
  -9   5   5        4.87        5.96      1.26 o
  -8   5   5      183.35      175.84      5.96 o
  -7   5   5        8.97       12.10      1.39 o
  -6   5   5      367.82      383.95     11.45 o
  -5   5   5       58.42       61.10      2.85 o
  -4   5   5       71.55       65.52      2.73 o
  -3   5   5      639.78      604.07     19.43 o
  -2   5   5        1.27       -0.24      0.76 o
  -1   5   5       11.62       12.41      1.05 o
   0   5   5       42.67       47.73      2.05 o
   1   5   5       64.51       72.34      2.77 o
   2   5   5       70.27       63.30      2.82 o
   3   5   5       30.68       28.54      1.96 o
   4   5   5      421.02      449.84     12.02 o
   5   5   5      423.35      441.88     11.86 o
   6   5   5        2.81        5.93      1.18 o
   7   5   5       53.91       63.39      2.86 o
 -10   6   5      265.24      269.20      9.03 o
  -9   6   5      219.42      213.77      7.39 o
  -8   6   5      204.31      208.34      7.12 o
  -7   6   5       31.04       29.56      2.05 o
  -6   6   5        5.20        5.62      1.62 o
  -5   6   5       57.29       56.95      3.29 o
  -4   6   5      245.96      277.11      9.69 o
  -3   6   5      139.65      138.78      4.94 o
  -2   6   5      568.69      581.36     16.94 o
  -1   6   5      146.13      140.15      4.52 o
   0   6   5       96.10       95.04      3.47 o
   1   6   5      178.32      179.57      5.47 o
   2   6   5       88.17       87.34      3.57 o
   3   6   5       69.65       75.65      3.47 o
   4   6   5      184.33      188.35      5.81 o
   5   6   5      689.48      745.51     19.62 o
  -7   7   5      267.32      272.60     13.37 o
  -6   7   5      349.53      340.52     10.87 o
  -5   7   5       11.31       13.98      2.02 o
  -4   7   5       24.07       22.37      2.18 o
  -3   7   5       25.31       22.39      2.67 o
  -2   7   5       72.65       75.73      3.46 o
  -1   7   5      101.19       97.57      4.04 o
   0   7   5      215.17      240.39      7.29 o
   1   7   5        0.06        0.94      1.82 o
   2   7   5      233.81      239.62      8.08 o
   3   7   5       37.10       43.36      3.47 o
 -15   0   6       32.23       34.69      4.88 o
 -14   0   6      498.44      530.44     23.45 o
 -13   0   6      263.49      293.31     13.17 o
 -12   0   6      518.11      496.01     29.28 o
 -11   0   6     3031.34     3065.27    134.50 o
 -10   0   6      190.10      219.62      8.66 o
  -9   0   6      971.60     1065.41     38.55 o
  -8   0   6      274.31      313.35     11.73 o
  -7   0   6      306.01      443.56     23.70 o
  -6   0   6     2536.73     2820.35    100.75 o
  -5   0   6     1645.49     1847.31    178.87 o
  -4   0   6       17.13       21.07      1.88 o
  -1   0   6      140.98      138.06      8.89 o
   0   0   6     1511.41     1339.73     82.99 o
   3   0   6       29.70       29.18      1.52 o
   4   0   6       49.42       64.47      2.82 o
   5   0   6     1579.32     1665.62     69.35 o
   6   0   6     1550.92     1598.87     57.45 o
   7   0   6      544.31      552.09     20.38 o
   8   0   6      659.60      684.49     25.21 o
   9   0   6      115.84      117.60      5.57 o
  10   0   6       19.12       18.47      2.51 o
 -15   1   6      110.49      106.27      4.63 o
 -14   1   6      232.82      222.82      6.72 o
 -13   1   6      269.35      266.41      7.63 o
 -12   1   6      229.85      246.14      6.98 o
 -11   1   6      751.46      789.50     19.96 o
 -10   1   6       45.53       64.53      2.15 o
  -9   1   6      493.81      546.07     13.70 o
  -8   1   6      150.57      152.55      3.96 o
  -7   1   6       73.10       67.42      2.11 o
  -6   1   6      390.32      421.38     12.03 o
  -5   1   6      802.15      946.16     33.93 o
  -4   1   6        0.21        6.17      0.77 o
  -3   1   6     1059.95      938.75     29.91 o
   0   1   6     1556.81     1572.73     48.59 o
   1   1   6       79.37      122.50      3.56 o
   2   1   6      147.39      136.50      3.80 o
   3   1   6      670.48      660.07     16.86 o
   4   1   6     5222.63     4804.11    120.88 o
   5   1   6     2482.79     2409.61     60.98 o
   6   1   6      625.63      662.43     17.13 o
   7   1   6      149.31      145.53      4.75 o
   8   1   6       24.26       19.94      1.55 o
   9   1   6      675.02      693.30     19.93 o
  10   1   6        5.67        9.32      1.92 o
 -15   2   6      531.69      505.13     13.89 o
 -14   2   6      324.81      330.25      8.67 o
 -13   2   6      224.25      247.34      6.63 o
 -12   2   6        7.81        8.48      1.10 o
 -11   2   6     2056.67     1979.63     48.31 o
 -10   2   6      927.59     1035.63     24.80 o
  -9   2   6     2242.26     2297.54     53.89 o
  -8   2   6     2045.45     2048.78     51.87 o
  -7   2   6      708.82      764.02     19.56 o
  -6   2   6       90.07       72.10      2.56 o
  -5   2   6      195.45      217.98      7.46 o
  -4   2   6     4435.90     4125.90    147.22 o
  -3   2   6     1771.28     1800.87     55.86 o
  -2   2   6       24.84       38.64      1.31 o
  -1   2   6     2253.12     2016.28     62.39 o
   0   2   6        5.30        1.65      0.29 o
   1   2   6     1047.20     1027.70     28.54 o
   2   2   6      581.49      565.54     14.45 o
   3   2   6       68.52       62.62      1.76 o
   4   2   6      493.45      465.08     11.15 o
   5   2   6      152.49      142.30      3.71 o
   6   2   6      511.20      495.76     11.94 o
   7   2   6      356.98      346.73     10.29 o
   8   2   6        2.99        2.86      1.25 o
   9   2   6      394.14      395.62     11.89 o
 -14   3   6      700.75      726.20     19.21 o
 -13   3   6       76.55       76.32      3.01 o
 -12   3   6      780.77      772.64     21.30 o
 -11   3   6      504.03      560.85     13.70 o
 -10   3   6      786.82      798.79     19.17 o
  -9   3   6       90.09       99.71      3.23 o
  -8   3   6      766.27      787.52     20.29 o
  -7   3   6      649.08      699.40     18.06 o
  -6   3   6     1499.69     1517.33     38.61 o
  -5   3   6      140.68      140.83      3.96 o
  -4   3   6     1177.16     1216.53     30.95 o
  -3   3   6      132.32      101.94      3.25 o
  -2   3   6      417.23      436.79     12.42 o
  -1   3   6       32.25       45.38      1.67 o
   0   3   6       39.08       55.94      2.02 o
   1   3   6        1.48        1.72      0.37 o
   2   3   6      794.99      774.98     19.81 o
   3   3   6      133.04      135.40      4.56 o
   4   3   6     1227.86     1185.68     30.11 o
   5   3   6      499.66      490.89     12.80 o
   6   3   6      131.28      139.82      3.83 o
   7   3   6       31.99       27.09      1.36 o
   8   3   6      102.51      104.37      3.19 o
   9   3   6       58.92       59.09      3.47 o
 -13   4   6        5.19        2.72      1.64 o
 -12   4   6       54.88       60.89      2.73 o
 -11   4   6      393.67      387.46      9.87 o
 -10   4   6      263.06      283.05      7.96 o
  -9   4   6     1010.25      999.76     27.79 o
  -8   4   6       34.71       38.05      2.71 o
  -7   4   6       42.42       43.69      1.91 o
  -6   4   6      133.11      129.13      3.87 o
  -5   4   6        0.26        2.97      0.83 o
  -4   4   6       17.62       21.02      1.29 o
  -3   4   6       43.17       54.93      2.15 o
  -2   4   6       10.84       10.50      0.92 o
  -1   4   6       71.90       77.36      3.49 o
   0   4   6      107.32       93.85      3.00 o
   1   4   6     3918.46     3706.24    102.67 o
   2   4   6      208.79      188.92      5.28 o
   3   4   6      251.70      274.36      7.41 o
   4   4   6      190.39      195.60      5.98 o
   5   4   6      115.30      121.26      3.80 o
   6   4   6      282.45      271.93      7.52 o
   7   4   6      478.89      449.27     12.01 o
   8   4   6      326.80      324.50      9.79 o
 -12   5   6       36.46       37.64      2.29 o
 -11   5   6      112.34      106.51      4.17 o
 -10   5   6       24.87       29.31      1.94 o
  -9   5   6        0.83        0.38      1.11 o
  -8   5   6      441.00      440.91     13.10 o
  -7   5   6       15.70       20.16      2.07 o
  -6   5   6       34.96       30.13      1.93 o
  -5   5   6        5.70        5.44      1.01 o
  -4   5   6       20.95       22.41      1.59 o
  -3   5   6      400.88      348.72     13.23 o
  -2   5   6      335.46      331.07      9.85 o
  -1   5   6      679.87      632.27     16.54 o
   0   5   6      211.30      204.87      5.84 o
   1   5   6       69.16       84.46      3.10 o
   2   5   6      287.12      291.39      9.08 o
   3   5   6      906.93      935.79     24.17 o
   4   5   6      673.75      695.64     18.16 o
   5   5   6      859.31      916.58     23.70 o
   6   5   6      108.35      114.69      5.03 o
 -10   6   6      120.71      119.02      6.28 o
  -9   6   6        1.41        3.44      1.87 o
  -8   6   6       56.89       56.43      3.08 o
  -7   6   6        5.48        6.57      1.37 o
  -6   6   6       32.40       27.05      3.45 o
  -5   6   6       67.38       66.34      3.54 o
  -4   6   6      108.29       88.30      4.05 o
  -3   6   6       21.37       22.20      1.75 o
  -2   6   6      131.82      124.85      4.13 o
  -1   6   6       22.40       17.09      1.55 o
   0   6   6      287.02      293.73      8.27 o
   1   6   6      643.50      675.75     17.81 o
   2   6   6      621.91      640.60     17.09 o
   3   6   6      112.57      125.63      4.04 o
   4   6   6       32.36       36.20      4.30 o
   5   6   6        6.99       10.82      1.63 o
  -7   7   6      179.43      180.30      7.49 o
  -6   7   6      245.55      235.60      9.04 o
  -5   7   6       38.53       51.08      3.14 o
  -4   7   6       89.18       78.13      3.97 o
  -3   7   6        9.62       13.04      1.72 o
  -2   7   6       18.26       13.92      1.73 o
  -1   7   6       15.19       20.54      1.87 o
   0   7   6       49.42       50.86      2.87 o
   1   7   6       49.03       49.56      2.89 o
   2   7   6       26.75       27.01      2.31 o
 -15   1   7       47.30       50.34      2.89 o
 -14   1   7       17.48       13.25      1.50 o
 -13   1   7      110.21      116.39      3.95 o
 -12   1   7      526.39      545.88     14.42 o
 -11   1   7        9.21        5.50      0.94 o
 -10   1   7      359.70      387.33     10.29 o
  -9   1   7        3.21        3.51      0.64 o
  -8   1   7       16.13       22.76      1.14 o
  -7   1   7     1085.24     1268.31     40.71 o
  -6   1   7       63.40       84.31      3.52 o
  -5   1   7      196.57      238.48     11.14 o
  -4   1   7        0.91        2.77      0.32 o
  -3   1   7       23.01       19.24      1.03 o
  -2   1   7      789.39      806.88     28.85 o
  -1   1   7      283.99      324.05     10.10 o
   0   1   7      533.35      606.92     21.80 o
   1   1   7       29.82       29.75      1.23 o
   2   1   7        2.13        1.64      0.36 o
   3   1   7      339.88      360.43      9.36 o
   4   1   7      141.83      130.76      3.71 o
   5   1   7      117.42      114.84      3.41 o
   6   1   7        1.50        1.10      0.74 o
   7   1   7        0.31       -0.25      0.95 o
   8   1   7        0.16        1.73      1.33 o
   9   1   7      196.88      191.33      7.83 o
 -15   2   7      330.95      307.26      9.88 o
 -14   2   7      159.34      156.79      5.09 o
 -13   2   7        7.98        9.21      1.25 o
 -12   2   7       62.80       54.06      2.22 o
 -11   2   7      268.20      297.30      7.57 o
 -10   2   7        5.36        3.80      0.74 o
  -9   2   7      880.20      908.51     23.32 o
  -8   2   7      101.08      108.39      3.24 o
  -7   2   7       32.02       29.58      1.33 o
  -6   2   7      161.04      180.07      6.22 o
  -5   2   7       60.57       84.34      2.43 o
  -4   2   7       51.37       54.71      1.80 o
  -3   2   7      204.32      233.72      8.11 o
  -2   2   7      185.48      245.83     13.04 o
  -1   2   7      738.14      738.16     26.68 o
   0   2   7      849.67      847.49     33.74 o
   1   2   7      525.78      518.52     16.62 o
   2   2   7       85.24       82.97      3.06 o
   3   2   7        0.63       -0.27      0.81 o
   4   2   7       26.55       21.92      1.33 o
   5   2   7       24.85       23.49      1.49 o
   6   2   7        2.69        2.32      0.95 o
   7   2   7       77.65       76.61      3.20 o
   8   2   7       49.37       52.66      2.87 o
 -14   3   7       46.87       44.53      2.45 o
 -13   3   7       43.13       52.45      2.51 o
 -12   3   7        0.10       -0.56      0.98 o
 -11   3   7      366.84      355.41      8.96 o
 -10   3   7      356.11      355.60      9.64 o
  -9   3   7      468.40      457.92     12.09 o
  -8   3   7      943.45      896.33     23.02 o
  -7   3   7      528.95      515.08     13.39 o
  -6   3   7      273.05      254.12      6.82 o
  -5   3   7        0.57        0.20      0.39 o
  -4   3   7      953.32      912.34     25.53 o
  -3   3   7      902.75      883.11     24.72 o
  -2   3   7      374.64      366.01     10.42 o
  -1   3   7      409.19      439.07     11.28 o
   0   3   7       56.27       51.47      1.64 o
   1   3   7        7.74        5.81      0.48 o
   2   3   7      351.00      341.75      9.81 o
   3   3   7     1171.94     1157.83     29.47 o
   4   3   7       60.19       48.55      1.67 o
   5   3   7      202.20      206.13      7.19 o
   6   3   7      106.73      108.28      4.40 o
   7   3   7       73.84       65.16      3.43 o
   8   3   7       11.51        8.89      1.83 o
 -14   4   7       41.02       43.48      4.35 o
 -13   4   7        1.44        2.72      1.46 o
 -12   4   7        8.21        9.14      1.63 o
 -11   4   7       27.22       26.07      2.11 o
 -10   4   7       22.69       19.02      1.44 o
  -9   4   7        0.35        1.52      0.92 o
  -8   4   7      257.67      235.16      6.59 o
  -7   4   7        0.90        2.75      0.91 o
  -6   4   7      209.90      198.47      6.14 o
  -5   4   7       12.70        8.62      0.88 o
  -4   4   7        5.22        3.38      0.77 o
  -3   4   7       16.52       17.05      1.09 o
  -2   4   7       27.71       21.83      1.32 o
  -1   4   7       11.95        8.73      0.76 o
   0   4   7        0.13       -0.34      0.51 o
   1   4   7        8.60       12.90      0.88 o
   2   4   7      617.29      622.53     16.10 o
   3   4   7       14.44       11.96      0.87 o
   4   4   7       45.69       50.17      1.94 o
   5   4   7      155.98      145.38      4.31 o
   6   4   7        0.79        0.54      1.06 o
   7   4   7       24.37       20.56      2.15 o
 -12   5   7      259.63      271.43      7.56 o
 -11   5   7      360.71      341.14      9.70 o
 -10   5   7      123.09      130.81      4.49 o
  -9   5   7      507.56      472.19     12.76 o
  -8   5   7        0.04       -0.19      1.06 o
  -7   5   7        1.14       -0.16      0.92 o
  -6   5   7        0.09       -0.84      0.84 o
  -5   5   7       47.88       48.15      2.34 o
  -4   5   7      155.59      165.69      5.39 o
  -3   5   7      239.18      265.55      9.00 o
  -2   5   7      565.58      530.58     15.27 o
  -1   5   7      402.38      396.08     10.60 o
   0   5   7       51.87       50.19      2.09 o
   1   5   7      148.99      162.37      4.95 o
   2   5   7       26.00       23.71      1.41 o
   3   5   7       58.53       70.67      2.66 o
   4   5   7      362.81      374.98     10.11 o
   5   5   7      646.63      686.82     17.95 o
   6   5   7      110.03      115.62      4.22 o
 -10   6   7      497.22      492.70     14.93 o
  -9   6   7       87.59       98.11      4.43 o
  -8   6   7      205.65      219.81      6.76 o
  -7   6   7      131.84      143.51      5.23 o
  -6   6   7       23.14       19.60      1.72 o
  -5   6   7       65.33       67.76      6.28 o
  -4   6   7      485.14      452.70     15.01 o
  -3   6   7      136.20      118.24      4.40 o
  -2   6   7        2.49        1.99      1.01 o
  -1   6   7        6.72        6.36      1.12 o
   0   6   7      316.08      345.01     10.46 o
   1   6   7      162.64      166.90      5.17 o
   2   6   7      357.82      397.93      9.42 o
   3   6   7       29.15       37.32      2.07 o
   4   6   7        3.64        7.31      1.37 o
  -7   7   7       69.57       70.05      7.20 o
  -6   7   7      113.59      110.49      6.33 o
  -5   7   7       21.05       26.34      2.38 o
  -4   7   7      510.31      511.33     15.34 o
  -3   7   7       17.50       20.18      1.88 o
  -2   7   7      356.61      386.79     10.87 o
  -1   7   7      297.51      312.41      9.09 o
   0   7   7        0.35       -1.45      1.45 o
   1   7   7        0.05        0.56      1.68 o
 -16   0   8       53.87       52.33      4.34 o
 -15   0   8      562.97      553.91     21.20 o
 -14   0   8      257.58      238.70      9.91 o
 -13   0   8      290.98      297.48     11.74 o
 -12   0   8      218.33      240.13      9.58 o
 -11   0   8        0.11       -0.54      1.06 o
 -10   0   8      143.91      137.36      5.70 o
  -9   0   8       87.95       87.79      4.24 o
  -8   0   8       11.37       11.51      1.42 o
  -7   0   8       48.53       42.67      2.14 o
  -6   0   8        3.36       10.65      1.83 o
  -5   0   8       37.17       36.37      2.80 o
  -4   0   8       50.94       76.80      5.26 o
  -3   0   8      863.67      780.80     48.46 o
  -1   0   8     2975.73     2709.54    167.55 o
   0   0   8      135.97      178.35     11.51 o
   1   0   8      524.51      535.40     23.63 o
   2   0   8     1881.94     1819.57     64.98 o
   3   0   8      119.15      118.91      8.75 o
   4   0   8     1654.14     1743.95     62.41 o
   5   0   8      959.22      990.20     35.97 o
   6   0   8      270.76      263.61     10.13 o
   7   0   8        0.46        2.60      1.84 o
   8   0   8      130.50      133.71      6.16 o
 -16   1   8      614.91      562.42     21.58 o
 -15   1   8       11.62        8.53      1.72 o
 -14   1   8       66.52       72.29      3.12 o
 -13   1   8        5.97        3.74      1.11 o
 -12   1   8       34.25       35.85      1.89 o
 -11   1   8     4726.54     4296.81    138.64 o
 -10   1   8     1085.99     1223.67     31.27 o
  -9   1   8     2477.71     2584.78     65.30 o
  -8   1   8       12.48       13.01      0.93 o
  -7   1   8      269.05      348.85     11.16 o
  -6   1   8      147.21      164.37      5.45 o
  -5   1   8      266.67      271.55     11.12 o
  -4   1   8      892.31      922.80     52.48 o
  -3   1   8     2295.98     2039.13    126.28 o
  -2   1   8        0.80        8.34      0.52 o
  -1   1   8     4024.84     3714.48    229.80 o
   0   1   8       10.60       12.51      1.14 o
   1   1   8      741.48      829.65     23.04 o
   2   1   8      111.87      127.55      3.81 o
   3   1   8      371.53      361.40      9.41 o
   4   1   8      315.50      318.39      8.41 o
   5   1   8      472.24      467.95     12.18 o
   6   1   8      457.45      463.28     13.35 o
   7   1   8      320.36      296.79      8.92 o
   8   1   8        5.20        4.71      1.57 o
 -15   2   8       67.21       66.86      3.45 o
 -14   2   8      773.82      774.47     20.38 o
 -13   2   8      453.13      478.71     13.41 o
 -12   2   8      245.79      250.49      7.33 o
 -11   2   8     1253.76     1336.07     34.21 o
 -10   2   8       98.65      102.58      3.02 o
  -9   2   8       72.41       74.53      2.49 o
  -8   2   8      385.13      418.73     11.96 o
  -7   2   8     2545.51     2362.61     65.27 o
  -6   2   8     1564.31     1547.73     39.08 o
  -5   2   8      815.48      803.67     22.39 o
  -4   2   8      469.68      432.08     13.64 o
  -3   2   8        9.52        3.58      0.40 o
  -2   2   8       57.10       92.14      3.77 o
  -1   2   8       37.13       40.94      2.02 o
   0   2   8     1842.84     1596.03     69.85 o
   1   2   8      772.04      660.05     20.71 o
   2   2   8      553.06      547.61     17.28 o
   3   2   8      134.39      145.69      5.04 o
   4   2   8       17.91       13.93      1.18 o
   5   2   8      141.21      128.56      4.27 o
   6   2   8      145.56      147.74      4.91 o
   7   2   8       62.44       52.84      2.80 o
   8   2   8        0.90        2.45      1.61 o
 -15   3   8       67.38       61.24      3.19 o
 -14   3   8      134.65      156.26      5.09 o
 -13   3   8       23.78       23.53      1.63 o
 -12   3   8      238.74      252.60      6.70 o
 -11   3   8     1002.75      986.54     25.52 o
 -10   3   8     2430.03     2417.35     61.34 o
  -9   3   8     1115.82     1139.40     32.86 o
  -8   3   8     1720.33     1658.67     46.67 o
  -7   3   8       49.44       44.09      1.68 o
  -6   3   8        1.90        1.27      0.44 o
  -5   3   8      254.48      267.90      7.11 o
  -4   3   8     2323.59     2234.32     62.02 o
  -3   3   8     1786.23     1694.82     47.02 o
  -2   3   8     1852.10     1729.12     65.27 o
  -1   3   8      290.68      273.75      8.83 o
   0   3   8       22.52       28.68      1.17 o
   1   3   8       16.96       15.49      1.16 o
   2   3   8        7.97        7.99      1.21 o
   3   3   8      352.12      333.42     10.88 o
   4   3   8      612.71      579.06     18.51 o
   5   3   8       85.86       80.44      3.64 o
   6   3   8      150.98      139.08      5.33 o
   7   3   8        1.46        2.33      1.58 o
 -14   4   8      592.33      597.62     15.01 o
 -13   4   8      594.56      619.55     16.34 o
 -12   4   8      131.48      128.47      4.11 o
 -11   4   8       13.38       12.84      1.41 o
 -10   4   8        2.58        3.98      1.21 o
  -9   4   8       82.47       73.18      2.68 o
  -8   4   8     1582.09     1560.60     39.85 o
  -7   4   8      104.43      107.09      3.33 o
  -6   4   8     1005.78     1025.77     26.36 o
  -5   4   8        7.63        8.55      0.83 o
  -4   4   8       93.91       95.42      3.25 o
  -3   4   8      272.90      216.82      6.52 o
  -2   4   8      171.49      182.81      6.15 o
  -1   4   8       15.42       13.93      0.69 o
   0   4   8      154.33      160.20      4.09 o
   1   4   8       71.01       63.84      2.12 o
   2   4   8      924.40      951.57     24.31 o
   3   4   8       40.07       39.02      1.61 o
   4   4   8      428.71      412.92     13.59 o
   5   4   8       33.02       40.76      5.17 o
   6   4   8       35.99       27.42      2.38 o
 -12   5   8      186.80      198.76      7.00 o
 -11   5   8      117.38      125.22      4.43 o
 -10   5   8      296.78      301.35      8.56 o
  -9   5   8       67.29       67.57      4.07 o
  -8   5   8       12.03       12.34      1.38 o
  -7   5   8       37.22       37.92      1.95 o
  -6   5   8        8.68       11.18      1.16 o
  -5   5   8       58.70       53.57      2.44 o
  -4   5   8       72.96       57.22      2.49 o
  -3   5   8       28.33       30.91      2.74 o
  -2   5   8       86.90       74.72      2.64 o
  -1   5   8       78.28       72.07      2.55 o
   0   5   8       98.21      103.18      2.96 o
   1   5   8      446.25      444.95     10.21 o
   2   5   8      407.68      425.42     11.32 o
   3   5   8       18.48       22.93      1.52 o
   4   5   8       73.08       71.69      3.01 o
   5   5   8      294.63      295.09      8.15 o
 -10   6   8        7.96        7.19      2.51 o
  -9   6   8        3.47        3.55      1.57 o
  -8   6   8      254.90      283.71      9.06 o
  -7   6   8      178.81      180.35      6.24 o
  -6   6   8      274.69      263.41      8.34 o
  -5   6   8       10.34       10.57      1.49 o
  -4   6   8      160.51      159.51      6.12 o
  -3   6   8        0.02       -0.71      0.98 o
  -2   6   8       65.76       66.49      3.39 o
  -1   6   8        5.71        1.52      0.98 o
   0   6   8      205.03      219.90      6.45 o
   1   6   8        2.07        1.25      0.83 o
   2   6   8      221.15      241.59      6.06 o
   3   6   8       49.22       51.73      3.01 o
  -7   7   8       45.90       42.13      3.63 o
  -6   7   8        6.90        7.40      2.08 o
  -5   7   8       80.77       83.73      4.25 o
  -4   7   8        4.84        4.90      1.76 o
  -3   7   8      362.87      364.21     11.44 o
  -2   7   8       20.97       21.49      1.85 o
  -1   7   8       42.21       44.84      4.99 o
 -16   1   9       93.77       77.15      3.88 o
 -15   1   9      124.56      121.16      4.48 o
 -14   1   9       67.27       69.04      3.02 o
 -13   1   9       43.72       42.17      2.18 o
 -12   1   9      219.43      195.57      5.69 o
 -11   1   9      564.24      629.58     16.39 o
 -10   1   9      133.18      132.14      4.35 o
  -9   1   9      299.81      298.49      8.72 o
  -8   1   9       39.57       47.87      1.99 o
  -7   1   9      172.68      192.05      6.34 o
  -6   1   9        4.38        6.84      1.11 o
  -5   1   9      429.86      468.17     19.61 o
  -4   1   9      106.90      122.33      6.45 o
  -3   1   9       93.28      104.15      3.91 o
  -2   1   9      201.71      220.25      6.98 o
  -1   1   9        4.33        6.43      0.55 o
   0   1   9        0.04        0.41      0.30 o
   1   1   9        5.03        2.96      0.46 o
   2   1   9       73.58       86.71      2.74 o
   3   1   9      117.18      118.09      3.67 o
   4   1   9       11.31       11.34      0.86 o
   5   1   9      139.50      142.58      4.16 o
   6   1   9       67.11       69.86      2.89 o
   7   1   9       30.48       32.56      2.07 o
 -15   2   9        4.54        5.73      1.71 o
 -14   2   9       43.34       46.68      3.26 o
 -13   2   9      425.37      409.33     11.14 o
 -12   2   9       50.78       62.56      2.69 o
 -11   2   9      590.35      551.27     17.09 o
 -10   2   9       98.55       94.22      3.43 o
  -9   2   9      396.78      393.29     12.87 o
  -8   2   9        0.03        0.61      0.66 o
  -7   2   9      364.71      399.30     12.90 o
  -6   2   9       58.16       61.79      2.64 o
  -5   2   9       21.87       28.84      1.18 o
  -4   2   9       50.88       35.20      2.09 o
  -3   2   9      413.15      445.30     19.97 o
  -2   2   9      226.70      220.19     10.14 o
  -1   2   9      253.76      252.42      9.46 o
   0   2   9       79.40       72.58      3.17 o
   1   2   9      211.32      189.02      7.31 o
   2   2   9        9.51        8.33      0.82 o
   3   2   9      479.94      471.33     15.04 o
   4   2   9      144.52      133.50      4.82 o
   5   2   9       37.46       33.61      2.14 o
   6   2   9        7.60        9.70      1.42 o
   7   2   9       26.89       25.00      2.09 o
 -15   3   9       37.15       42.94      2.72 o
 -14   3   9       12.51       10.52      1.51 o
 -13   3   9        0.43        0.42      1.16 o
 -12   3   9       80.00       73.42      2.68 o
 -11   3   9       69.04       64.24      2.60 o
 -10   3   9       89.75      100.79      3.30 o
  -9   3   9        1.38        2.84      0.71 o
  -8   3   9        1.35        1.84      0.67 o
  -7   3   9      280.16      278.30      7.45 o
  -6   3   9       94.26      117.80      3.15 o
  -5   3   9       54.34       55.15      2.01 o
  -4   3   9       26.07       31.73      1.63 o
  -3   3   9       33.52       33.97      1.98 o
  -2   3   9       39.82       31.88      1.37 o
  -1   3   9      245.02      252.72     11.95 o
   0   3   9       25.79       32.11      2.14 o
   1   3   9       63.71       55.38      3.01 o
   2   3   9       97.10       96.45      3.65 o
   3   3   9        3.61        3.23      0.88 o
   4   3   9       54.54       51.21      2.65 o
   5   3   9        0.00       -1.16      1.16 o
   6   3   9        0.01       -0.16      1.84 o
 -14   4   9       78.61       84.49      3.67 o
 -13   4   9       62.96       68.84      3.00 o
 -12   4   9       62.92       59.62      3.10 o
 -11   4   9       43.08       42.98      2.26 o
 -10   4   9       79.79       77.17      2.87 o
  -9   4   9      284.83      271.94      8.29 o
  -8   4   9      507.86      464.32     12.27 o
  -7   4   9       50.49       61.95      2.36 o
  -6   4   9       31.36       35.98      1.76 o
  -5   4   9       11.77       11.10      1.34 o
  -4   4   9      907.21      827.25     23.31 o
  -3   4   9      219.52      216.31      6.45 o
  -2   4   9      771.81      766.29     24.19 o
  -1   4   9      198.53      207.06      5.77 o
   0   4   9       39.67       41.37      1.75 o
   1   4   9      103.87       98.54      4.81 o
   2   4   9       11.52       12.69      1.16 o
   3   4   9       85.66       89.79      3.77 o
   4   4   9      229.33      200.75      7.17 o
   5   4   9        9.55        9.88      1.74 o
 -12   5   9       51.26       48.79      2.87 o
 -11   5   9      308.68      290.46      8.40 o
 -10   5   9      166.06      172.14      5.57 o
  -9   5   9      189.87      196.87      6.49 o
  -8   5   9        3.59        2.47      1.05 o
  -7   5   9        0.04        0.57      0.92 o
  -6   5   9       39.00       36.05      1.95 o
  -5   5   9       59.89       45.18      2.19 o
  -4   5   9      153.86      134.25      4.50 o
  -3   5   9        5.64        8.91      0.93 o
  -2   5   9       55.61       52.56      2.07 o
  -1   5   9      123.99      123.43      3.38 o
   0   5   9        0.82        1.57      0.95 o
   1   5   9      236.82      248.60      5.92 o
   2   5   9       37.44       37.71      1.70 o
   3   5   9        0.91        1.54      1.89 o
   4   5   9       23.28       18.22      1.81 o
 -10   6   9      136.33      151.31      5.41 o
  -9   6   9        3.04        1.39      1.51 o
  -8   6   9        6.21        5.99      1.53 o
  -7   6   9      277.57      294.95      9.30 o
  -6   6   9       43.61       48.41      2.58 o
  -5   6   9      126.64      125.69      5.15 o
  -4   6   9      388.06      410.11     13.66 o
  -3   6   9      121.24      120.89      5.30 o
  -2   6   9      180.00      195.94      5.88 o
  -1   6   9      209.32      191.11      5.73 o
   0   6   9       12.89       13.60      0.91 o
   1   6   9      184.59      200.91      5.37 o
   2   6   9      150.29      165.60      5.13 o
  -6   7   9       44.59       38.19      3.05 o
  -5   7   9       87.58      101.60      7.74 o
  -4   7   9       33.37       34.32      2.44 o
  -3   7   9      356.47      381.41     11.79 o
  -2   7   9       43.05       40.65      3.08 o
 -16   0  10      726.36      720.21     36.76 o
 -15   0  10      468.29      440.92     17.14 o
 -14   0  10      996.33      909.01     34.99 o
 -13   0  10      736.89      758.51     38.94 o
 -12   0  10      639.71      701.37     31.55 o
 -11   0  10      267.80      267.96     14.77 o
 -10   0  10      374.70      379.22     18.53 o
  -9   0  10       85.56       86.59      7.52 o
  -8   0  10      156.18      194.59     11.88 o
  -7   0  10     1490.94     1601.03    245.69 o
  -6   0  10     1144.06     1325.25    188.21 o
  -5   0  10      144.30      120.25      8.01 o
  -4   0  10      186.64      217.76     13.87 o
  -3   0  10     1743.98     1635.55    101.11 o
  -2   0  10     2182.02     1953.96    120.98 o
  -1   0  10     1102.77     1134.80     70.50 o
   0   0  10       20.97       32.02      1.73 o
   1   0  10       96.75       91.15      4.96 o
   2   0  10        0.23        0.85      1.06 o
   3   0  10     1296.41     1402.40     65.84 o
   4   0  10       44.62       41.66      4.19 o
   5   0  10      461.01      482.77     17.84 o
   6   0  10      179.07      194.10      7.93 o
   7   0  10      202.48      203.89      8.57 o
 -16   1  10       58.60       55.51      3.26 o
 -15   1  10      431.75      414.93     11.45 o
 -14   1  10      258.21      263.24      7.59 o
 -13   1  10        0.35        0.21      1.01 o
 -12   1  10      265.73      236.30      6.67 o
 -11   1  10        2.74        6.34      0.88 o
 -10   1  10      708.71      720.78     20.41 o
  -9   1  10        9.15        8.90      1.15 o
  -8   1  10      321.29      319.72     10.30 o
  -7   1  10      106.23       95.08      5.37 o
  -6   1  10      159.25      174.27      5.84 o
  -5   1  10     1320.31     1329.06     60.31 o
  -4   1  10     1349.23     1381.17     63.14 o
  -3   1  10        3.55        6.99      0.56 o
  -2   1  10        3.20        1.38      0.28 o
  -1   1  10       50.92       47.45      2.12 o
   0   1  10      412.13      409.10     12.84 o
   1   1  10     1403.95     1409.41     43.70 o
   2   1  10      477.63      491.97     15.50 o
   3   1  10       86.53       85.78      2.85 o
   4   1  10        8.96        5.19      0.82 o
   5   1  10        6.57        8.87      1.21 o
   6   1  10      119.51      115.48      4.63 o
   7   1  10       35.96       39.02      2.52 o
 -16   2  10       54.20       50.08      3.69 o
 -15   2  10       25.45       25.24      2.05 o
 -14   2  10      357.75      345.07      9.64 o
 -13   2  10      593.36      565.15     15.02 o
 -12   2  10       20.36       31.73      2.07 o
 -11   2  10      809.32      784.72     22.29 o
 -10   2  10      840.95      871.42     24.55 o
  -9   2  10      795.66      819.84     25.84 o
  -8   2  10     1169.13     1133.60     32.99 o
  -7   2  10       12.10       10.88      0.80 o
  -6   2  10        0.77        0.70      0.43 o
  -5   2  10      338.09      301.17      8.54 o
  -4   2  10     2714.70     2518.09    110.42 o
  -3   2  10     6582.19     6343.34    392.16 o
  -2   2  10     1327.73     1233.66     44.28 o
  -1   2  10     1945.79     1903.13     83.59 o
   0   2  10      329.91      308.19     11.50 o
   1   2  10     1401.38     1334.62     48.10 o
   2   2  10      254.82      230.66      7.59 o
   3   2  10     1225.38     1166.62     36.48 o
   4   2  10      299.34      282.30      9.38 o
   5   2  10       68.07       69.26      3.25 o
   6   2  10       28.97       32.38      2.78 o
 -15   3  10       58.82       55.84      4.14 o
 -14   3  10      404.66      403.28     11.18 o
 -13   3  10       55.25       59.58      3.55 o
 -12   3  10        5.85        8.96      1.13 o
 -11   3  10        0.00        0.00      0.88 o
 -10   3  10      262.36      288.64      8.63 o
  -9   3  10      139.47      138.65      4.09 o
  -8   3  10      177.35      194.22      6.05 o
  -7   3  10      544.16      556.78     14.45 o
  -6   3  10     2749.33     2663.29     84.35 o
  -5   3  10     1028.61     1032.26     38.72 o
  -4   3  10      590.17      585.21     27.67 o
  -3   3  10        0.30       -0.24      0.99 o
  -2   3  10      801.67      788.50     39.12 o
  -1   3  10      330.71      341.88     15.89 o
   0   3  10     3079.38     2925.95    104.90 o
   1   3  10      268.96      233.38      9.18 o
   2   3  10      800.30      800.00     29.27 o
   3   3  10      105.17       96.55      3.82 o
   4   3  10       27.50       24.44      1.85 o
   5   3  10      109.43      101.56      4.35 o
 -14   4  10      137.32      134.75      4.61 o
 -13   4  10      219.00      207.48      5.94 o
 -12   4  10      266.94      281.55      8.05 o
 -11   4  10      179.78      167.66      5.16 o
 -10   4  10       11.38       13.16      1.20 o
  -9   4  10      148.17      144.58      4.36 o
  -8   4  10       52.21       48.96      1.88 o
  -7   4  10        5.84        2.79      0.83 o
  -6   4  10        0.79        0.70      0.60 o
  -5   4  10       77.66       87.57      3.03 o
  -4   4  10      169.94      164.30      5.77 o
  -3   4  10      709.06      755.37     25.87 o
  -2   4  10     1299.37     1284.24     40.06 o
  -1   4  10      548.42      568.29     18.35 o
   0   4  10       77.28       73.46      4.01 o
   1   4  10       33.51       36.36      3.69 o
   2   4  10      283.02      285.61     11.38 o
   3   4  10        8.22        7.38      1.02 o
   4   4  10      265.96      254.42      8.87 o
 -12   5  10      135.95      141.98      5.04 o
 -11   5  10      136.94      139.01      4.70 o
 -10   5  10      351.07      354.64     10.29 o
  -9   5  10       24.05       18.48      1.50 o
  -8   5  10        0.37        1.85      1.02 o
  -7   5  10       45.38       45.52      2.32 o
  -6   5  10      122.80      117.07      4.13 o
  -5   5  10      241.08      222.13      6.88 o
  -4   5  10        3.73        3.14      1.12 o
  -3   5  10      229.19      203.51      7.23 o
  -2   5  10        6.07        3.74      0.96 o
  -1   5  10        0.16       -0.75      0.82 o
   0   5  10      626.35      652.43     18.59 o
   1   5  10      106.05      109.14      5.02 o
   2   5  10      280.71      308.17     12.56 o
   3   5  10       41.36       50.95      8.64 o
 -10   6  10       24.89       20.10      3.05 o
  -9   6  10       65.54       71.70      3.73 o
  -8   6  10       69.15       68.93      3.51 o
  -7   6  10        3.31        2.49      1.48 o
  -6   6  10        0.82        0.79      1.16 o
  -5   6  10       10.58       13.88      1.56 o
  -4   6  10        2.01        4.32      2.00 o
  -3   6  10      213.45      218.00      6.39 o
  -2   6  10      181.84      186.49      6.38 o
  -1   6  10      142.39      150.20      5.35 o
   0   6  10       15.05       14.57      1.53 o
   1   6  10       54.52       57.07      2.99 o
 -16   1  11       56.12       52.34      2.87 o
 -15   1  11      128.15      125.17      5.71 o
 -14   1  11       35.78       32.73      2.56 o
 -13   1  11      140.29      149.60      4.67 o
 -12   1  11      477.82      501.45     13.26 o
 -11   1  11        3.22        4.18      1.14 o
 -10   1  11        4.02        3.68      0.75 o
  -9   1  11       30.26       34.05      1.61 o
  -8   1  11       25.33       24.09      1.72 o
  -7   1  11      209.98      213.66      7.98 o
  -6   1  11       38.05       39.64      1.89 o
  -5   1  11      229.19      270.55     15.41 o
  -4   1  11        6.89        9.32      1.51 o
  -3   1  11        5.46        6.62      0.57 o
  -2   1  11       31.35       37.73      1.73 o
  -1   1  11        0.56        1.10      0.35 o
   0   1  11       19.52       21.34      1.05 o
   1   1  11       49.87       53.44      2.08 o
   2   1  11       69.48       63.65      2.49 o
   3   1  11       16.12       18.07      1.65 o
   4   1  11       35.32       36.19      2.60 o
   5   1  11       43.58       42.28      2.63 o
   6   1  11       19.09       25.56      2.07 o
 -16   2  11        1.62        3.01      1.90 o
 -15   2  11       17.05       28.22      2.24 o
 -14   2  11        7.23        8.55      1.72 o
 -13   2  11       69.01       59.87      2.98 o
 -12   2  11       17.62       11.64      1.42 o
 -11   2  11      925.48     1007.87     31.79 o
 -10   2  11       49.09       49.58      2.23 o
  -9   2  11      644.66      609.74     17.96 o
  -8   2  11      227.83      224.40      6.64 o
  -7   2  11      253.54      262.82      6.97 o
  -6   2  11      147.39      139.09      4.15 o
  -5   2  11      205.32      195.01      7.33 o
  -4   2  11       79.22       82.73      4.35 o
  -3   2  11      484.37      491.32     22.00 o
  -2   2  11       44.68       48.53      2.63 o
  -1   2  11      695.95      719.48     32.07 o
   0   2  11      157.87      143.97      5.75 o
   1   2  11       62.80       58.63      2.94 o
   2   2  11      170.09      161.28      6.51 o
   3   2  11        1.79        2.90      1.20 o
   4   2  11       11.80       13.27      1.39 o
   5   2  11       68.13       68.82      3.43 o
 -15   3  11        6.70        4.91      1.92 o
 -14   3  11        6.77        7.45      1.92 o
 -13   3  11        5.38        7.16      1.38 o
 -12   3  11        7.91       10.60      1.44 o
 -11   3  11      292.78      298.55     10.09 o
 -10   3  11       15.62       16.03      1.32 o
  -9   3  11       30.72       28.56      1.66 o
  -8   3  11     1127.44     1132.02     31.65 o
  -7   3  11      386.16      395.50     13.50 o
  -6   3  11       94.28      102.63      5.93 o
  -5   3  11      334.12      334.35     14.61 o
  -4   3  11      410.58      366.28     16.91 o
  -3   3  11      136.57      139.56      7.12 o
  -2   3  11        2.26        3.14      1.07 o
  -1   3  11      354.77      312.30     18.48 o
   0   3  11      244.00      232.18      9.09 o
   1   3  11      560.84      549.56     20.37 o
   2   3  11       88.50       87.58      4.35 o
   3   3  11      304.83      304.49     11.93 o
   4   3  11        7.04        3.87      1.23 o
   5   3  11       17.24       16.17      2.71 o
 -14   4  11       28.11       23.22      2.47 o
 -13   4  11      225.05      249.09      7.49 o
 -12   4  11        7.83        6.80      1.31 o
 -11   4  11       17.44       18.99      1.47 o
 -10   4  11      114.55      111.05      3.64 o
  -9   4  11        0.08       -0.53      0.74 o
  -8   4  11        6.51        4.82      1.02 o
  -7   4  11       34.56       24.87      1.53 o
  -6   4  11       14.40       12.76      1.23 o
  -5   4  11        3.36        2.36      0.87 o
  -4   4  11      102.19      109.42      4.67 o
  -3   4  11      182.78      186.48      6.34 o
  -2   4  11      247.33      262.02     12.81 o
  -1   4  11       48.00       46.61      2.77 o
   0   4  11        2.50        2.03      1.49 o
   1   4  11       64.81       61.38      6.29 o
   2   4  11        2.15        0.56      1.76 o
   3   4  11        0.51        2.93      1.97 o
   4   4  11       21.08       21.34      2.86 o
 -12   5  11       45.37       52.05      4.36 o
 -11   5  11        4.24        4.68      1.37 o
 -10   5  11        0.10        0.22      1.79 o
  -9   5  11       63.79       61.21      2.98 o
  -8   5  11        1.25       -1.11      1.17 o
  -7   5  11       77.65       80.99      3.22 o
  -6   5  11      205.12      211.72      6.66 o
  -5   5  11      139.46      148.92      5.64 o
  -4   5  11      424.92      405.93     16.37 o
  -3   5  11       20.44       19.41      1.59 o
  -2   5  11       46.77       50.46      2.28 o
  -1   5  11        0.12       -1.70      1.70 o
   0   5  11       26.29       22.30      2.55 o
   1   5  11      180.85      191.64      7.55 o
   2   5  11       91.56      104.73      6.13 o
 -10   6  11      661.59      686.09     20.10 o
  -9   6  11      172.16      163.58      6.04 o
  -8   6  11       90.92       89.18      3.92 o
  -7   6  11        6.52        5.49      1.47 o
  -6   6  11       39.94       40.01      2.59 o
  -5   6  11        6.23        3.83      1.32 o
  -4   6  11      137.92      123.97      4.85 o
  -3   6  11      298.11      321.57      9.95 o
  -2   6  11      417.53      418.71     12.52 o
  -1   6  11       19.75       15.48      1.45 o
 -16   0  12       15.62       10.07      3.05 o
 -15   0  12      345.64      343.52     13.68 o
 -14   0  12        0.59       -1.11      1.70 o
 -13   0  12        0.90        1.02      1.42 o
 -12   0  12      783.21      712.23     43.64 o
 -11   0  12      136.15      155.45      7.84 o
 -10   0  12     1590.91     1545.11     99.64 o
  -9   0  12      330.04      358.59     18.10 o
  -8   0  12       32.98       39.59      4.32 o
  -7   0  12        0.67        0.15      1.08 o
  -6   0  12      262.42      288.62     18.47 o
  -5   0  12       57.57       52.86      3.93 o
  -4   0  12      124.06      107.28      7.04 o
  -3   0  12       10.48       22.37      2.20 o
  -2   0  12      675.16      707.09     44.16 o
  -1   0  12      362.31      357.36     22.65 o
   0   0  12        2.18        0.79      1.09 o
   1   0  12        0.53        2.58      0.72 o
   2   0  12      635.97      748.78     33.10 o
   3   0  12      304.80      339.68     15.45 o
   4   0  12      217.66      230.30     21.28 o
   5   0  12       30.95       38.41      3.48 o
 -16   1  12       12.33       10.21      1.85 o
 -15   1  12       88.21       66.41      3.28 o
 -14   1  12      594.41      557.64     18.03 o
 -13   1  12     1864.88     1787.30     53.23 o
 -12   1  12      432.85      465.69     13.87 o
 -11   1  12      468.84      485.19     13.98 o
 -10   1  12      106.14      105.07      5.84 o
  -9   1  12      421.41      452.86     18.51 o
  -8   1  12        0.79        1.68      1.06 o
  -7   1  12     1193.20     1310.87     47.05 o
  -6   1  12     1318.97     1345.00     48.16 o
  -5   1  12     1178.25     1112.98     48.38 o
  -4   1  12      297.81      289.72     10.56 o
  -3   1  12      595.39      694.27     21.59 o
  -2   1  12        1.93        1.56      0.92 o
  -1   1  12      138.32      177.28      6.62 o
   0   1  12      120.32      116.99      3.93 o
   1   1  12      252.53      245.93      7.92 o
   2   1  12        0.39        0.61      0.69 o
   3   1  12      532.59      548.26     17.40 o
   4   1  12      214.13      230.46      9.58 o
   5   1  12      324.61      331.05     18.37 o
 -16   2  12       20.49       11.97      2.51 o
 -15   2  12       52.06       62.18      3.21 o
 -14   2  12       84.28       76.88      3.41 o
 -13   2  12       16.27       15.36      1.44 o
 -12   2  12      105.40       95.10      4.33 o
 -11   2  12      119.56      126.47      4.31 o
 -10   2  12     1171.72     1196.07     37.52 o
  -9   2  12      510.34      505.55     14.38 o
  -8   2  12      114.43      113.67      3.63 o
  -7   2  12     1638.64     1535.57     42.56 o
  -6   2  12      158.90      162.74      7.44 o
  -5   2  12       93.10       85.67      4.55 o
  -4   2  12        1.87        2.00      0.90 o
  -3   2  12      827.50      793.36     28.76 o
  -2   2  12     1490.07     1439.10     51.62 o
  -1   2  12       28.43       26.74      1.81 o
   0   2  12      390.91      386.44     14.35 o
   1   2  12       73.73       69.71      3.36 o
   2   2  12       57.14       62.80      3.80 o
   3   2  12      208.40      193.24      7.83 o
   4   2  12       14.09       12.24      1.86 o
 -15   3  12      119.43      131.29      5.55 o
 -14   3  12      356.11      333.49      9.50 o
 -13   3  12      265.07      263.74      7.62 o
 -12   3  12      766.61      738.12     38.91 o
 -11   3  12       84.90       89.39      3.50 o
 -10   3  12     1257.18     1233.16     34.53 o
  -9   3  12       12.57        9.02      0.99 o
  -8   3  12      470.77      468.00     13.43 o
  -7   3  12      653.38      659.27     18.60 o
  -6   3  12     1013.37      988.84     41.85 o
  -5   3  12     1343.18     1281.54     56.82 o
  -4   3  12     1255.29     1178.29     52.29 o
  -3   3  12      286.80      292.78     12.91 o
  -2   3  12      245.91      251.35     12.08 o
  -1   3  12        2.09        2.74      1.17 o
   0   3  12       47.74       45.81      2.95 o
   1   3  12      695.86      686.69     25.28 o
   2   3  12      172.86      173.32      7.34 o
   3   3  12      167.98      159.91      8.33 o
   4   3  12      215.45      203.46      8.89 o
 -14   4  12       13.05       13.75      2.00 o
 -13   4  12       22.97       20.45      2.13 o
 -12   4  12       12.91       10.64      1.66 o
 -11   4  12      289.22      306.07     11.07 o
 -10   4  12      647.47      619.33     17.88 o
  -9   4  12      361.31      385.35     11.36 o
  -8   4  12      250.22      258.95      8.88 o
  -7   4  12        3.03        1.41      1.42 o
  -6   4  12      343.05      331.92     13.94 o
  -5   4  12        6.44        5.93      1.16 o
  -4   4  12      153.50      145.95      7.80 o
  -3   4  12      195.19      202.75     10.34 o
  -2   4  12      117.22      110.88      5.35 o
  -1   4  12       37.74       39.57      2.69 o
   0   4  12       45.94       48.72      3.50 o
   1   4  12       95.96       93.18      5.03 o
   2   4  12      210.09      215.09      9.25 o
   3   4  12       24.00       27.93      2.94 o
 -12   5  12      209.66      201.34      6.32 o
 -11   5  12       21.31       22.33      1.77 o
 -10   5  12       32.43       27.75      2.05 o
  -9   5  12      262.34      280.59      9.68 o
  -8   5  12        6.19        4.68      1.05 o
  -7   5  12      348.23      368.54     12.41 o
  -6   5  12       59.81       73.26      3.57 o
  -5   5  12      212.77      195.34      9.94 o
  -4   5  12       37.36       38.59      2.95 o
  -3   5  12        4.99        2.60      1.91 o
  -2   5  12        6.47        3.04      2.67 o
  -1   5  12       49.96       52.59      5.46 o
   0   5  12       75.26       70.92      8.75 o
   1   5  12       29.45       33.33      2.93 o
  -9   6  12      114.96      117.35      4.81 o
  -8   6  12       73.51       82.46      3.80 o
  -7   6  12        6.28        3.96      1.94 o
  -6   6  12       30.84       29.06      2.78 o
  -5   6  12        0.09        1.25      1.79 o
  -4   6  12       20.81       21.94      1.90 o
  -3   6  12       91.54       97.42      3.96 o
  -2   6  12       49.18       53.12      2.62 o
 -16   1  13      245.28      219.14      6.88 o
 -15   1  13       32.82       31.58      2.51 o
 -14   1  13       22.02       18.25      1.57 o
 -13   1  13        0.40        1.16      1.03 o
 -12   1  13      273.42      237.24      8.45 o
 -11   1  13      157.32      165.71      6.25 o
 -10   1  13      322.50      321.96     17.91 o
  -9   1  13       90.51       82.32      4.69 o
  -8   1  13        0.09        1.02      0.71 o
  -7   1  13      180.50      197.77      8.20 o
  -6   1  13        2.04        1.28      0.56 o
  -5   1  13      212.64      206.90      9.65 o
  -4   1  13      146.54      154.14      5.74 o
  -3   1  13        7.72        9.46      0.64 o
  -2   1  13       57.81       58.09      2.59 o
  -1   1  13        2.49        4.10      1.12 o
   0   1  13        0.23        0.50      0.51 o
   1   1  13       13.54       14.33      1.04 o
   2   1  13       10.59       14.16      1.13 o
   3   1  13       63.09       59.70      4.10 o
   4   1  13        5.14        5.69      1.90 o
 -16   2  13        4.81        3.34      2.25 o
 -15   2  13       49.62       40.33      2.42 o
 -14   2  13       19.23       20.80      1.72 o
 -13   2  13      103.26       95.55      3.52 o
 -12   2  13       40.42       43.42      2.18 o
 -11   2  13      336.09      335.21     11.11 o
 -10   2  13       64.48       60.90      2.43 o
  -9   2  13       67.33       71.11      2.58 o
  -8   2  13        0.13       -0.04      0.53 o
  -7   2  13      174.96      156.62      6.15 o
  -6   2  13       27.11       32.46      2.54 o
  -5   2  13      197.99      199.45      9.44 o
  -4   2  13       73.88       68.49      3.82 o
  -3   2  13       33.11       29.06      2.92 o
  -2   2  13        3.56        4.71      0.96 o
  -1   2  13        6.45        6.24      1.56 o
   0   2  13       17.44       18.90      1.53 o
   1   2  13      481.46      461.57     17.10 o
   2   2  13        9.10        8.37      1.44 o
   3   2  13      242.30      233.95      9.40 o
 -15   3  13       54.62       57.54      3.32 o
 -14   3  13       65.76       62.31      3.73 o
 -13   3  13      259.43      251.56      9.28 o
 -12   3  13       13.21       11.33      1.44 o
 -11   3  13        2.87        4.06      1.14 o
 -10   3  13      412.47      402.01     11.73 o
  -9   3  13       39.93       36.57      1.85 o
  -8   3  13       54.17       58.60      2.27 o
  -7   3  13       29.69       24.90      1.40 o
  -6   3  13      108.88      109.56      5.99 o
  -5   3  13      190.97      171.93      8.57 o
  -4   3  13       33.60       34.91      2.94 o
  -3   3  13      358.90      333.01     12.66 o
  -2   3  13        1.35       -0.64      1.51 o
  -1   3  13        0.93        0.49      1.40 o
   0   3  13        9.41        7.22      1.53 o
   1   3  13       51.29       48.57      3.36 o
   2   3  13       24.49       22.79      3.04 o
   3   3  13       16.62       16.44      2.38 o
 -14   4  13       25.36       28.80      2.33 o
 -13   4  13      109.89      101.70      4.50 o
 -12   4  13       13.19       15.30      1.75 o
 -11   4  13       16.35       14.17      1.53 o
 -10   4  13        4.19        4.99      1.12 o
  -9   4  13        0.42        0.93      0.92 o
  -8   4  13       20.08       15.99      1.51 o
  -7   4  13        9.56       10.93      1.21 o
  -6   4  13      319.68      307.83     10.07 o
  -5   4  13        1.80        3.20      1.89 o
  -4   4  13      388.73      350.20     13.55 o
  -3   4  13       58.05       54.04     10.07 o
  -2   4  13       29.71       33.82      2.86 o
  -1   4  13       34.30       30.71      2.72 o
   0   4  13       20.05       18.15      2.29 o
   1   4  13       63.93       60.49      4.39 o
 -12   5  13      154.97      164.36      5.65 o
 -11   5  13      156.34      152.20      6.54 o
 -10   5  13       58.95       67.00      5.01 o
  -9   5  13      283.40      307.27     16.96 o
  -8   5  13        7.91       10.07      3.03 o
  -7   5  13       47.20       50.10      2.97 o
  -6   5  13      227.51      230.95      8.90 o
  -5   5  13      267.86      286.04     10.08 o
  -4   5  13       70.05       60.59      5.42 o
  -3   5  13       48.94       60.98      4.28 o
  -2   5  13       79.45       67.75      4.81 o
  -1   5  13       10.42        3.94      2.46 o
   0   5  13       48.02       47.85      3.86 o
  -8   6  13       92.66       90.86      6.46 o
  -7   6  13      361.47      348.08     14.37 o
  -6   6  13      276.54      321.07     17.20 o
  -5   6  13        8.98        9.40      2.03 o
  -4   6  13       34.56       40.76      2.60 o
 -16   0  14       22.29       15.13      3.64 o
 -15   0  14      161.84      160.61     11.17 o
 -14   0  14      174.52      161.18     11.64 o
 -13   0  14      879.56      932.17     44.79 o
 -12   0  14     1933.65     1624.94     71.68 o
 -11   0  14       27.74       37.71      2.92 o
 -10   0  14        0.00       -0.11      1.82 o
  -9   0  14      152.97      176.37     12.26 o
  -8   0  14      323.00      340.47     21.93 o
  -7   0  14     1837.68     2200.20    136.46 o
  -6   0  14      998.01     1154.41     71.82 o
  -5   0  14     1171.52     1299.53     80.63 o
  -4   0  14       42.90       45.37      4.07 o
  -3   0  14       59.90       48.58      3.86 o
  -2   0  14       31.95       23.07      2.52 o
  -1   0  14        0.72        3.80      0.56 o
   0   0  14       67.40       72.64      6.35 o
   1   0  14       85.98       93.25      4.72 o
   2   0  14       54.70       63.48      3.79 o
   3   0  14      348.32      362.53     27.69 o
 -16   1  14       24.91       24.12      2.11 o
 -15   1  14        2.88        1.33      1.44 o
 -14   1  14       44.30       39.20      2.28 o
 -13   1  14       59.42       58.12      2.54 o
 -12   1  14      260.68      262.36      8.81 o
 -11   1  14      118.10      121.28      4.53 o
 -10   1  14      801.43      881.56     32.03 o
  -9   1  14     1508.01     1593.80     57.32 o
  -8   1  14        2.53        4.48      0.85 o
  -7   1  14      388.59      429.03     15.68 o
  -6   1  14      777.68      767.47     27.61 o
  -5   1  14      514.28      533.73     20.42 o
  -4   1  14      159.82      152.93      5.01 o
  -3   1  14      148.39      137.92      4.52 o
  -2   1  14      341.50      359.00     11.29 o
  -1   1  14       26.06       27.22      1.29 o
   0   1  14        9.76       12.71      1.76 o
   1   1  14       67.83       71.38      3.34 o
   2   1  14       82.77       73.11      3.58 o
   3   1  14      229.35      235.90     13.03 o
 -15   2  14        1.15       -0.47      1.57 o
 -14   2  14       18.24       20.10      1.75 o
 -13   2  14      808.43      809.34     25.78 o
 -12   2  14      457.07      445.98     22.93 o
 -11   2  14      326.82      320.37     12.82 o
 -10   2  14      476.82      443.38     12.84 o
  -9   2  14       11.92       13.63      1.21 o
  -8   2  14        5.80        4.34      0.92 o
  -7   2  14     1027.03     1051.03     37.91 o
  -6   2  14     1958.61     1817.33     79.89 o
  -5   2  14     1665.52     1512.83     66.63 o
  -4   2  14      389.29      375.78     13.97 o
  -3   2  14      151.17      161.08      6.38 o
  -2   2  14      121.30      125.33      6.47 o
  -1   2  14       16.43       15.45      1.44 o
   0   2  14       75.52       74.02      3.62 o
   1   2  14     1099.80     1057.49     38.31 o
   2   2  14       77.66       84.09      4.97 o
 -15   3  14       11.96       11.47      1.99 o
 -14   3  14        1.55        0.95      1.49 o
 -13   3  14        1.84        2.87      1.45 o
 -12   3  14        8.11        8.10      1.37 o
 -11   3  14       55.12       45.80      2.92 o
 -10   3  14     1076.96     1106.41     31.10 o
  -9   3  14      681.65      641.06     18.16 o
  -8   3  14      822.69      756.43     23.43 o
  -7   3  14       87.34       77.72      4.83 o
  -6   3  14       22.03       19.99      2.43 o
  -5   3  14       87.69       90.73      5.20 o
  -4   3  14      258.05      258.32     10.06 o
  -3   3  14      284.93      292.04     11.23 o
  -2   3  14     1523.84     1492.04     56.01 o
  -1   3  14        0.13        0.34      1.37 o
   0   3  14      365.15      356.93     13.71 o
   1   3  14       30.08       30.83      2.56 o
 -13   4  14       67.69       61.94      3.59 o
 -12   4  14      479.81      471.53     13.98 o
 -11   4  14       20.01       23.28      1.65 o
 -10   4  14       67.28       68.97      3.02 o
  -9   4  14       57.35       65.84      3.31 o
  -8   4  14      220.49      216.85      7.49 o
  -7   4  14      443.07      445.54     20.86 o
  -6   4  14      492.35      438.70     33.30 o
  -5   4  14      351.27      332.54     15.98 o
  -4   4  14      191.75      176.10      7.52 o
  -3   4  14      168.57      155.78     10.50 o
  -2   4  14        0.00        1.14      2.16 o
  -1   4  14      143.07      133.51      6.37 o
   0   4  14       11.91       16.86      2.16 o
 -11   5  14       29.74       38.03      3.23 o
 -10   5  14      488.34      532.78     17.63 o
  -9   5  14      483.89      512.49     18.17 o
  -8   5  14       89.83       87.41      5.92 o
  -7   5  14       59.07       62.80      3.18 o
  -6   5  14      125.77      112.81      7.55 o
  -5   5  14       23.12       32.99      4.07 o
  -4   5  14      197.22      221.95     11.98 o
  -3   5  14       44.48       46.00      3.82 o
  -2   5  14      115.31      112.90      6.25 o
 -16   1  15       10.72       11.67      2.30 o
 -15   1  15      178.39      156.77      6.04 o
 -14   1  15       33.63       30.37      1.97 o
 -13   1  15       83.30       76.09      4.62 o
 -12   1  15       50.61       46.93      2.35 o
 -11   1  15       17.44       15.47      1.05 o
 -10   1  15       81.65       77.93      2.97 o
  -9   1  15       10.19        9.35      1.12 o
  -8   1  15      349.25      375.32     13.86 o
  -7   1  15        1.53        0.11      0.66 o
  -6   1  15        4.45        6.05      0.60 o
  -5   1  15       51.70       52.54      1.77 o
  -4   1  15       21.67       18.59      1.35 o
  -3   1  15       16.41       14.85      1.19 o
  -2   1  15       56.69       52.65      3.13 o
  -1   1  15        5.52        5.35      0.98 o
   0   1  15       20.09       20.30      1.61 o
   1   1  15        0.16        0.36      1.47 o
   2   1  15      118.36      117.72      5.43 o
 -15   2  15       34.94       33.95      2.24 o
 -14   2  15        7.71        9.45      1.47 o
 -13   2  15      431.38      435.69     16.84 o
 -12   2  15       60.91       49.55      2.88 o
 -11   2  15      234.15      219.84      8.23 o
 -10   2  15       10.00        7.50      0.84 o
  -9   2  15      533.86      524.99     19.35 o
  -8   2  15      532.46      536.07     19.66 o
  -7   2  15        0.40        1.63      1.31 o
  -6   2  15      289.60      263.24     12.30 o
  -5   2  15      139.57      119.36      6.07 o
  -4   2  15        3.65        5.68      1.05 o
  -3   2  15      153.42      151.74      6.09 o
  -2   2  15        5.00        3.45      1.04 o
  -1   2  15        8.68       10.99      1.40 o
   0   2  15       47.59       49.39      4.24 o
   1   2  15       37.23       37.04      2.65 o
 -14   3  15       35.80       36.86      2.22 o
 -13   3  15        8.48        4.71      1.51 o
 -12   3  15      176.17      173.71      5.73 o
 -11   3  15      220.48      203.35      6.42 o
 -10   3  15       26.05       27.05      1.66 o
  -9   3  15       70.19       68.06      3.39 o
  -8   3  15        4.83        5.43      1.77 o
  -7   3  15       64.35       53.79      5.41 o
  -6   3  15        5.01        2.21      2.41 o
  -5   3  15        6.93        6.29      1.51 o
  -4   3  15       82.80       87.79      4.32 o
  -3   3  15       16.16       14.21      2.31 o
  -2   3  15      310.15      296.46     11.48 o
  -1   3  15       54.32       44.24      2.91 o
   0   3  15       30.58       32.49      2.72 o
 -13   4  15      352.49      359.98     11.10 o
 -12   4  15      155.01      140.07      4.73 o
 -11   4  15       28.68       30.23      2.05 o
 -10   4  15       47.12       38.27      2.68 o
  -9   4  15        1.99        2.20      1.25 o
  -8   4  15      122.84      122.19      9.50 o
  -7   4  15       17.68       18.16      2.75 o
  -6   4  15      244.47      205.09     10.66 o
  -5   4  15      185.32      167.56      7.48 o
  -4   4  15       23.03       25.42      3.19 o
  -3   4  15        3.70        5.76      1.92 o
  -2   4  15       41.31       36.61      3.00 o
  -1   4  15       29.61       29.32      2.87 o
 -10   5  15       62.78       62.49      3.85 o
  -9   5  15      173.01      173.51      6.69 o
  -8   5  15       79.82       70.49      3.38 o
  -7   5  15       12.04       21.33      5.35 o
  -6   5  15       28.50       27.64      4.58 o
  -5   5  15        5.61        6.47      3.35 o
  -4   5  15        7.69        8.82      3.98 o
 -16   0  16       13.01       16.35      3.45 o
 -15   0  16        3.25        1.48      2.09 o
 -14   0  16     1105.84     1142.17     50.94 o
 -13   0  16      582.37      664.21     41.72 o
 -12   0  16     1942.96     1596.51     99.59 o
 -11   0  16      288.55      318.03     20.53 o
 -10   0  16      421.50      478.48     24.77 o
  -9   0  16       12.45       15.38      2.45 o
  -8   0  16      423.55      528.05     33.48 o
  -7   0  16      328.88      391.43     24.90 o
  -6   0  16      584.05      619.81     58.69 o
  -5   0  16      242.04      257.00     30.73 o
  -4   0  16      147.67      154.58     15.99 o
  -3   0  16      216.26      210.76     13.73 o
  -2   0  16      288.72      318.92     20.38 o
  -1   0  16       10.30       12.84      2.86 o
   0   0  16       66.47       76.59      4.09 o
   1   0  16       12.23       14.96      1.90 o
 -15   1  16      380.12      362.17     13.47 o
 -14   1  16      124.96      119.55      5.39 o
 -13   1  16      314.07      294.35     10.71 o
 -12   1  16      369.42      366.06     12.05 o
 -11   1  16       76.47       93.93      4.33 o
 -10   1  16      370.13      426.86     18.68 o
  -9   1  16      701.94      748.62     27.19 o
  -8   1  16      385.17      381.40     14.08 o
  -7   1  16       34.23       39.29      2.04 o
  -6   1  16       97.02      101.27      3.44 o
  -5   1  16      340.40      353.44     13.06 o
  -4   1  16       55.35       61.40      2.78 o
  -3   1  16        0.14       -0.52      0.71 o
  -2   1  16        0.05        0.48      0.69 o
  -1   1  16      120.96      112.80      4.60 o
   0   1  16       60.05       75.48      3.51 o
 -15   2  16       48.23       50.32      3.09 o
 -14   2  16      183.38      188.71      8.30 o
 -13   2  16      610.20      569.96     29.24 o
 -12   2  16      620.41      601.29     26.68 o
 -11   2  16        8.98        8.10      0.94 o
 -10   2  16      103.17       95.15      4.33 o
  -9   2  16      228.60      217.01      8.44 o
  -8   2  16      158.23      172.25      6.74 o
  -7   2  16      125.65      126.90      6.54 o
  -6   2  16      145.19      120.82      6.21 o
  -5   2  16      148.90      142.28      5.87 o
  -4   2  16        0.09       -0.72      1.02 o
  -3   2  16      162.70      160.90      8.11 o
  -2   2  16      687.88      736.42     26.80 o
  -1   2  16      190.24      203.14      8.09 o
   0   2  16      237.95      238.97      9.46 o
 -14   3  16      190.09      177.88      6.83 o
 -13   3  16       37.50       29.04      2.03 o
 -12   3  16      291.30      259.00      9.17 o
 -11   3  16      156.49      153.94      5.02 o
 -10   3  16        2.18        2.12      1.82 o
  -9   3  16      330.75      312.92     15.01 o
  -8   3  16       65.31       57.29      4.34 o
  -7   3  16       54.80       54.29      4.09 o
  -6   3  16      226.72      213.64     10.56 o
  -5   3  16      216.41      215.24      8.70 o
  -4   3  16      470.14      462.87     17.36 o
  -3   3  16       31.12       33.45      3.04 o
  -2   3  16        0.40        0.21      1.56 o
  -1   3  16      216.35      232.82      9.49 o
 -12   4  16      226.49      220.59      7.21 o
 -11   4  16      329.48      293.83      8.96 o
 -10   4  16        7.70        7.96      1.27 o
  -9   4  16      205.81      187.31     10.26 o
  -8   4  16        0.05       -1.73      4.90 o
  -7   4  16       95.17       90.97      6.28 o
  -6   4  16      137.98      121.21      8.54 o
  -5   4  16       14.88       15.89      2.27 o
  -4   4  16       30.76       30.11      3.64 o
  -3   4  16        3.28        7.57      2.26 o
  -8   5  16       62.25       54.88      5.78 o
  -7   5  16      109.27       99.03      7.54 o
 -15   1  17       33.04       27.27      2.57 o
 -14   1  17       35.89       29.98      2.75 o
 -13   1  17       22.05       19.99      1.61 o
 -12   1  17      347.79      361.80     11.92 o
 -11   1  17       24.39       25.47      2.20 o
 -10   1  17        3.98        3.38      1.10 o
  -9   1  17       37.50       36.71      2.24 o
  -8   1  17       31.85       32.77      1.98 o
  -7   1  17       75.88       76.53      2.78 o
  -6   1  17       21.56       20.24      0.95 o
  -5   1  17       51.51       47.49      2.45 o
  -4   1  17       10.29       12.07      1.12 o
  -3   1  17        0.13       -0.32      1.16 o
  -2   1  17       21.21       19.86      1.50 o
  -1   1  17        2.12        3.45      1.13 o
 -14   2  17        3.25        0.41      1.39 o
 -13   2  17       20.15       21.75      2.48 o
 -12   2  17        9.60        8.87      0.98 o
 -11   2  17       22.52       20.24      1.88 o
 -10   2  17        5.82        5.36      1.18 o
  -9   2  17       64.03       60.08      3.02 o
  -8   2  17        1.09        0.88      1.42 o
  -7   2  17      121.81      114.66      6.12 o
  -6   2  17       66.86       64.29      3.42 o
  -5   2  17        6.22        6.20      1.27 o
  -4   2  17       12.71       14.19      1.93 o
  -3   2  17        1.48        2.04      2.05 o
  -2   2  17        8.01       10.56      1.51 o
 -13   3  17      466.15      462.47     14.13 o
 -12   3  17       77.81       73.15      3.04 o
 -11   3  17       76.45       78.14      6.52 o
 -10   3  17        0.68        1.01      2.10 o
  -9   3  17       10.00       13.37      2.40 o
  -8   3  17      127.44      123.52      6.97 o
  -7   3  17        0.08        0.69      1.77 o
  -6   3  17       61.16       57.29      3.70 o
  -5   3  17      247.41      229.00      9.27 o
  -4   3  17       52.46       46.15      4.28 o
  -3   3  17      192.59      164.18      7.17 o
 -11   4  17       24.66       29.01      3.97 o
 -10   4  17        6.85        9.71      3.11 o
  -9   4  17        7.32        7.37      2.78 o
  -8   4  17        9.05       12.08      2.87 o
  -7   4  17       34.79       31.28      3.65 o
  -6   4  17        2.37       -0.05      2.41 o
  -5   4  17       21.45       23.02      3.61 o
 -15   0  18      809.13      782.80     35.55 o
 -14   0  18       73.49       60.21      4.74 o
 -13   0  18        9.57       15.36      2.52 o
 -12   0  18       31.54       28.18      3.34 o
 -11   0  18      214.97      262.03     12.39 o
 -10   0  18      772.44      860.98     38.32 o
  -9   0  18      319.03      363.72     17.91 o
  -8   0  18     1469.56     1723.21    107.14 o
  -7   0  18        0.87        3.52      1.13 o
  -6   0  18       22.74       32.51      2.32 o
  -5   0  18       99.79       98.76      6.64 o
  -4   0  18       59.14       49.32      2.68 o
  -3   0  18      125.63      124.55      8.57 o
  -2   0  18      227.48      223.36     14.53 o
 -14   1  18      652.36      644.13     24.43 o
 -13   1  18      938.99     1015.67     32.02 o
 -12   1  18      653.25      705.47     31.80 o
 -11   1  18      233.78      233.94     14.39 o
 -10   1  18       45.27       45.15      4.25 o
  -9   1  18       25.13       27.36      2.41 o
  -8   1  18      876.93      950.41     29.69 o
  -7   1  18        6.88        7.17      0.62 o
  -6   1  18      525.94      553.12     20.18 o
  -5   1  18      309.62      333.87     12.38 o
  -4   1  18      213.91      208.66      7.94 o
  -3   1  18        7.99        6.37      1.99 o
  -2   1  18        9.15       13.41      3.26 o
 -14   2  18        1.38        2.95      1.34 o
 -13   2  18       10.15        8.29      2.33 o
 -12   2  18        0.14        2.29      1.55 o
 -11   2  18      104.84      107.47      4.99 o
 -10   2  18        1.87        2.38      1.10 o
  -9   2  18      403.47      416.12     19.23 o
  -8   2  18      210.77      203.94     10.03 o
  -7   2  18       53.28       54.95      5.28 o
  -6   2  18      100.26       99.10      4.64 o
  -5   2  18      111.59      124.34      5.45 o
  -4   2  18       52.64       53.48      4.10 o
  -3   2  18        7.24       13.32      1.65 o
 -12   3  18      437.48      414.68     19.22 o
 -11   3  18        8.59        7.19      1.38 o
 -10   3  18        0.01        5.80      2.40 o
  -9   3  18        5.19        5.92      2.38 o
  -8   3  18        4.44        1.82      2.28 o
  -7   3  18        4.60        4.50      2.04 o
  -6   3  18       54.36       57.12      3.92 o
  -5   3  18      295.20      288.15     11.43 o
 -14   1  19        0.49        0.52      1.86 o
 -13   1  19       75.46       71.18      3.66 o
 -12   1  19        0.52        0.29      1.29 o
 -11   1  19        0.99        1.28      1.30 o
 -10   1  19      123.48      130.33      7.31 o
  -9   1  19       85.07       89.29      3.99 o
  -8   1  19      196.47      200.80      7.63 o
  -7   1  19        0.66        0.26      1.17 o
  -6   1  19        5.92        7.16      1.27 o
  -5   1  19       11.00        9.79      1.26 o
  -4   1  19       86.36       80.71      7.35 o
 -13   2  19       69.71       66.13      4.36 o
 -12   2  19      126.28      119.94      8.01 o
 -11   2  19       21.02       20.37      1.89 o
 -10   2  19       33.82       29.33      1.92 o
  -9   2  19        9.02       12.34      3.09 o
  -8   2  19      153.04      164.93     16.71 o
  -7   2  19        0.01        1.07      1.49 o
  -6   2  19       79.77       71.35      4.59 o
  -5   2  19      110.45      119.79      5.45 o
 -10   3  19        2.41        7.89      3.75 o
  -9   3  19       50.07       53.65      5.02 o
  -8   3  19        0.36       -1.08      2.22 o
 -12   0  20      231.83      254.67     12.35 o
 -11   0  20       34.82       38.05      3.57 o
 -10   0  20       30.70       31.25      3.49 o
  -9   0  20       61.59       68.01      4.65 o
  -8   0  20      316.68      378.03     13.98 o
  -7   0  20      355.32      374.95     16.91 o
  -6   0  20      501.85      514.38     23.03 o
 -12   1  20        6.39        3.88      1.50 o
 -11   1  20      149.68      157.11      9.90 o
 -10   1  20        2.68        4.42      1.26 o
  -9   1  20       70.74       82.04      3.27 o
  -8   1  20      709.64      733.06     46.25 o
  -7   1  20       91.67      104.46      6.81 o
 -10   2  20       34.22       25.09      4.84 o
  -9   2  20        5.95        9.98      2.21 o
 
